# Supplementary material for: Population Genomics of the Facultatively Mutualistic Bacteria Sinorhizobium meliloti and S. medicae
Source: PLoS Genet. 2012 Aug 2;8(8):e1002868. doi: 10.1371/journal.pgen.1002868 (PMC3410850; doi:10.1371/journal.pgen.1002868)
Supplement: Dataset S1 — Population genetic statistics and annotation for all S. meliloti and S. medicae protein coding genes in a tab-delimited text file. The comments at the top of the file (lines beginning with “#”) give details on the columns. (CSV) [file pgen.1002868.s013.csv]

# All the lines starting with "#" are comments
# Each row is a gene
# There were three sets of alignments used:
# One had just the resequenced strains from a single species (or subset of a species)
# Another had the resequenced strains from a single species (or a subset) and one outgroup sequence, which was always taken from the reference genome of the other species
# The third had all the resequenced strains from both species (and no reference genome);
# This was done because the MKtest program in libsequence sums polymorphism across species, so to get true numbers of polymorphic sites, you need to have only one outgroup sequence
# but to get true divergence, you need a full outgroup
# We did not end up presenting results from the MKtest output, but they are here for completeness
# Column names:
# sp_set	species; can be �??medicae�?�, �??meliloti�?�, or �??mel_24�?�
# gene	unique identifier for the gene from the annotation
# replicon	replicon the gene is found on in the reference genome; can be "Chr" (for the chromosome), "pSymA", "pSymB", "pSmed01", or "pSmed02"
# med_ann	annotated function of the gene or its ortholog in the medicae annotation
# mel_ann	annotated function of the gene or its ortholog in the meliloti annotation
# class_abr	primary COG class in the meliloti annotation
# mel_name_rhizobase	name of gene in meliloti annotation
# mel_class_rhizobase	primary COG class in the meliloti annotation
# strand	0 for reverse, 1 for forward
# start	start position of the gene
# site80	proportion of sites with data from at least 80% of the strains
# length	gene length in base pairs
# nsites	first column from compute output �?? number of sites detected by libsequence �?? note that some columns have been renamed
# nsites_ug	similar to above
# S	number of segregating sites
# single	number of singletons
# numMut	number of inferred mutations
# nhap	number of haplotypes
# hapdiv	haplotype diversity
# thetaW	Watterson's theta (Watterson 1975)
# thetaPi	theta pi (Kimura 1968)
# Dt	Tajima's D (Tajima 1989) �?? last column of compute output
# H	Fay and Wu's H (Fay and Wu 2000) �?? custom libsequence program
# Rsites	Number of replacement sites �?? first column of polydNdS (also from libsequence) output
# Ssites	Number of synonymous sites
# Fsites	Number of four-fold degenerate sites
# Rpoly	Number of replacement polymorphisms
# Spoly	Number of synonymous polymorphisms
# Stheta	Theta for synonymous sites
# fixedR	The number of fixed differences that change the amino acid in an alignment between all the strains in sp_set and just the reference genome as an outgroup
# fixedS	The number of synonymous fixed differences in the same alignment as above
# polyR	The number of replacement polymorphisms in the ingroup, same as above
# polyS	Same as above for synonymous polymorphisms
# MK_margP	Marginal p-value for the mk test
# totalFix	fixedR + fixedS
# out_tag	identifier of orthologous gene, if there is an ortholog
# DoS	"Direction of selection" statistic calculated from the previous columns; see Stoletzki & Eyre-Walker 2011, MBE 28: 63-70.
# NI	Neutrality index, see Stoletzki and Eyre-Walker for the formula used here
# RsitesMK	Number of replacement sites in the alignment with a single outgroup
# SsitesMK	Number of synonymous sites in the alignment with a single outgroup
# fixR_full	Number of fixed differences calculated by MKtest using the alignment with all resequenced strains from both species
# fixS_full	Same as above for synonymous sites
# sites_Comp	Same alignment as above; number of sites that could be compared by the sharedPoly program
# shared	Number of shared polymorphisms found by sharedPoly
# fix_total	Number of fixed differences found by sharedPoly
# priv_mel	Number of private polymorphisms found by sharedPoly in S. meliloti
# priv_med	Number of private polymorphisms found by sharedPoly in S. medicae
# sh_fixTot	Ratio of shared polymorphisms to fixed differences: shared / fix_total
sp_set	gene	replicon	med_ann	mel_ann_rhizobase	class_abr	mel_name_rhizobase	mel_class_rhizobase	strand	start	site80	length	nsites	nsites_ug	S	single	numMut	nhap	hapdiv	thetaW	thetapi	Dt	H	Rsites	Ssites	Fsites	Rpoly	Spoly	Stheta	fixedR	fixedS	polyR	polyS	MK_margP	totalFix	out_tag	DoS	NI	RsitesMK	SsitesMK	Rsites_full	Ssites_full	fixR_full	fixS_full	sites_Comp	shared	fix_total	priv_mel	priv_med	sh_fixTot
medicae	Smed_0001	Chr	ribosomal protein S20	30S ribosomal protein S20	J	rpsT	Translation	0	135	1	267	267	267	0	0	0	1	0	0	0	NA	NA	194.889	69.1111	60	0	0	0	4	15	0	0	NA	NA	SMc01152	NA	NA	194.9	69.1	193.4	67.6	3	13	267	0	17	4	0	0
medicae	Smed_0002	Chr	chromosomal replication initiator protein DnaA	chromosomal replication initiation protein	L	dnaA	Replication recombination and repair	0	1405	1	1446	1446	1446	6	5	6	6	0.76	0.0014	0.0009	-1.429	-2.223	1090.88	352.12	282.833	3	3	0.00282124	21	117	2	3	0.153	140	SMc01167	-0.448	3.714	1085.6	350.5	1111.6	356.1	19	112	1443	0	137	20	5	0
medicae	Smed_0003	Chr	DGPFAETKE family protein	hypothetical protein	S		Function unknown	0	3085	1	375	375	375	1	0	1	2	0.41	0.0009	0.0011	0.541	0.609	285.333	86.6667	66	0	1	0.00382084	6	25	0	1	0.813	NA	SMc01151	-0.806	0	285.2	86.8	284	87.8	5	24	375	0	29	5	1	0
medicae	Smed_0004	Chr	putative RNA polymerase sigma-24 subunit ECF subfamily	hypothetical protein	K		Transcription	0	3456	1	1284	1284	1284	2	0	2	3	0.68	0.0005	0.0006	0.688	0.609	962.194	318.806	260.25	1	1	0.00103869	35	118	1	1	0.359	154	SMc01150	-0.271	3.371	949.4	314.7	938.9	311.4	33	107	1271	0	147	27	2	0
medicae	Smed_0005	Chr	Activator of Hsp90 ATPase 1 family protein	hypothetical protein	S		Function unknown	0	5026	1	483	483	483	2	0	2	2	0.41	0.0014	0.0017	0.688	-2.426	372.111	107.889	84	1	1	0.00306926	14	46	1	1	0.373	60	SMc01149	-0.267	3.286	371.9	108.1	364.1	106.8	13	41	483	0	57	13	2	0
medicae	Smed_0006	Chr	Glyoxalase bleomycin resistance protein dioxygenase	hypothetical protein	S		Function unknown	0	5532	1	867	867	867	3	1	3	4	0.76	0.0011	0.0011	-0.028	0.609	662.611	201.389	160	0	3	0.00493283	37	77	0	3	0.316	NA	SMc01148	-0.675	0	656.2	198.8	656.1	195.9	36	74	867	0	113	15	3	0
medicae	Smed_0007	Chr	putative oxygen-independent coproporphyrinogen III oxidase( EC:1.3.99.22 )	coproporphyrinogen III oxidase	H		Coenzyme transport and metabolism	0	6437	1	1146	1146	1146	3	1	3	3	0.53	0.0009	0.0009	-0.028	-0.451	878.093	264.907	204	1	2	0.00250004	22	100	1	2	0.373	122	SMc01147	-0.486	2.273	875	265	882.7	272.8	21	96	1146	0	118	18	3	0
medicae	Smed_0008	Chr	non-canonical purine NTP pyrophosphatase rdgB HAM1 family( EC:3.6.1.15 )	putative deoxyribonucleotide triphosphate pyrophosphatase	F		Nucleotide transport and metabolism	0	7630	1	645	645	645	4	1	4	3	0.53	0.0021	0.0024	0.587	-0.798	491.222	150.778	121	1	3	0.00658862	13	52	1	3	0.425	65	SMc01146	-0.55	1.333	489.1	149.9	488.4	150.6	12	50	645	0	64	10	4	0
medicae	Smed_0009	Chr	Glyoxalase bleomycin resistance protein dioxygenase	hypothetical protein	E		Amino acid transport and metabolism	0	8305	1	414	414	414	2	1	2	3	0.53	0.0016	0.0014	-0.382	0.629	316.667	94.3333	74	1	1	0.00351031	17	44	1	1	0.415	61	SMc01145	-0.221	2.588	316.4	94.6	309.6	95.4	14	36	414	0	55	13	2	0
medicae	Smed_0010	Chr	ribonuclease PH( EC:2.7.7.56 )	ribonuclease PH	J	rph	Translation	0	8747	1	720	720	720	1	1	1	2	0.17	0.0005	0.0002	-1.141	-3.72	553.889	163.111	126	0	1	0.00203015	11	63	0	1	0.853	NA	SMc01144	-0.851	0	554.1	162.9	549.5	158.5	11	59	720	0	72	15	1	0
medicae	Smed_0011	Chr	heat-inducible transcription repressor HrcA	heat-inducible transcription repressor	K	hrcA	Transcription	0	9671	1	1080	1080	1080	2	0	2	3	0.53	0.0006	0.0008	1.022	-1.082	815.056	261.944	209.333	0	2	0.00252832	11	81	0	2	0.779	NA	SMc01143	-0.88	0	808.1	259.9	799.4	259.4	11	76	1080	0	91	12	2	0
medicae	Smed_0012	Chr	Ribulose-phosphate 3-epimerase	heat shock protein	O	grpE	Posttranslational modification protein turnover chaperones	0	10909	1	627	627	627	6	2	6	4	0.76	0.0032	0.0031	-0.033	-1.839	473.5	150.5	122.25	1	5	0.0110013	15	65	1	5	0.412	80	SMc01142	-0.646	0.867	473.4	150.6	466.6	148.4	15	61	627	2	78	11	5	0.026
medicae	Smed_0013	Chr	PTS IIA-like nitrogen-regulatory protein PtsN( EC:2.7.1.69 )	nitrogen regulatory IIA protein	G	ptsN	Carbohydrate transport and metabolism	0	11674	1	465	465	465	1	0	1	2	0.41	0.0007	0.0009	0.541	-1.826	348.667	113.333	88.75	0	1	0.00292182	3	22	0	1	0.885	NA	SMc01141	-0.88	0	348.7	113.3	349.1	112.8	3	21	465	0	24	5	1	0
medicae	Smed_0014	Chr	sigma 54 modulation protein ribosomal protein S30EA	SIGMA54 modulation protein	J		Translation	0	12312	1	573	573	573	0	0	0	1	0	0	0	NA	NA	447.222	122.778	91	0	0	0	2	25	0	0	NA	NA	SMc01140	NA	NA	447.3	122.7	445.2	121.3	2	22	573	0	25	6	0	0
medicae	Smed_0015	Chr	RNA polymerase sigma 54 subunit RpoN	RNA polymerase factor sigma-54	K	rpoN	Transcription	0	13139	1	1542	1542	1542	6	0	6	6	0.88	0.0013	0.0016	0.781	0.972	1185.74	353.259	267	1	5	0.00468692	70	128	1	5	0.246	198	SMc01139	-0.48	0.366	1177.6	351.7	1166.5	349.9	64	119	1539	2	190	32	5	0.011
medicae	Smed_0016	Chr	ABC transporter related( EC:3.6.3.- )	ABC transporter ATP-binding protein	R		General function prediction only	0	14869	1	813	813	813	0	0	0	1	0	0	0	NA	NA	606.722	203.278	167	0	0	0	8	72	0	0	NA	NA	SMc01138	NA	NA	606.6	203.4	603.7	203.3	8	68	813	0	77	16	0	0
medicae	Smed_0017	Chr	OstA family protein	hypothetical protein	S		Function unknown	0	15694	1	561	561	561	0	0	0	1	0	0	0	NA	NA	429.667	128.333	100	0	0	0	5	27	0	0	NA	NA	SMc01137	NA	NA	429.6	128.4	429	129	5	22	561	0	29	10	0	0
medicae	Smed_0018	Chr	protein of unknown function DUF1239	hypothetical protein	S		Function unknown	0	16286	1	669	669	669	0	0	0	1	0	0	0	NA	NA	516.167	149.833	116	0	0	0	20	49	0	0	NA	NA	SMc01136	NA	NA	513.6	149.4	509.8	146.9	19	44	669	0	65	14	0	0
medicae	Smed_0019	Chr	hypothetical protein					0	17030	1	225	225	225	0	0	0	1	0	0	0	NA	NA	169.389	52.6111	41	0	0	0	NA	NA	NA	NA	NA	NA	NA	NA	NA	NA	NA	NA	NA	NA	NA	NA	NA	NA	NA	NA	NA
medicae	Smed_0020	Chr	signal peptide peptidase SppA 36K type( EC:3.4.21.- )	putative protease IV transmembrane protein	O		Posttranslational modification protein turnover chaperones	0	17332	1	960	960	960	5	4	5	4	0.64	0.0017	0.0011	-1.291	-1.637	723.287	233.713	186.917	2	3	0.00425059	12	78	2	3	0.134	90	SMc01135	-0.467	4.333	723.2	233.8	722.7	234.3	12	72	960	0	84	16	5	0
medicae	Smed_0021	Chr	integration host factor beta subunit	integration host factor subunit beta	L	ihfB	Replication recombination and repair	0	18394	1	312	312	312	0	0	0	1	0	0	0	NA	NA	237.222	71.7778	56	0	0	0	2	23	0	0	NA	NA	SMc01134	NA	NA	237.2	71.8	237.1	71.9	2	20	312	0	23	4	0	0
medicae	Smed_0022	Chr	hypothetical protein	hypothetical protein	X		Not in COGs	0	18885	1	345	345	345	1	0	1	2	0.41	0.001	0.0012	0.541	0.609	257	85	68	1	0	0	13	37	1	0	0.275	NA	SMc01133	0.26	NA	255.1	83.9	253.6	82.4	13	30	345	0	49	8	1	0
medicae	Smed_0023	Chr	carbon monoxide dehydrogenase subunit G	hypothetical protein	S		Function unknown	0	19245	1	459	459	459	3	2	3	3	0.53	0.0022	0.0016	-0.829	-1.423	345.833	110.167	90	0	3	0.00901741	6	23	0	3	0.524	NA	SMc01132	-0.793	0	345.8	110.2	345.5	110.5	6	19	459	0	27	7	3	0
medicae	Smed_0024	Chr	hypothetical protein	hypothetical protein	R		General function prediction only	0	19875	1	1158	1158	1158	4	3	4	5	0.73	0.0011	0.0009	-0.902	-3.458	874.167	280.833	230.917	0	4	0.00471652	37	102	0	4	0.297	NA	SMc01131	-0.734	0	868.5	279.5	858.4	271.9	37	95	1155	0	137	16	4	0
medicae	Smed_0025	Chr	tRNA rRNA methyltransferase (SpoU)	putative tRNA/rRNA methyltransferase protein	J		Translation	0	21029	1	861	861	861	2	2	2	2	0.17	0.0008	0.0004	-1.451	0.449	647.556	210.444	171	1	1	0.00157352	20	68	1	1	0.362	89	SMc01130	-0.273	3.4	643.1	208.9	645.5	207.9	20	64	861	1	87	10	1	0.011
medicae	Smed_0026	Chr	lipoprotein signal peptidase( EC:3.4.23.36 )	lipoprotein signal peptidase transmembrane	M	lspA	Cell wall/membrane biogenesis	0	21889	1	498	498	498	2	0	2	3	0.44	0.0013	0.0014	0.22	0.764	376.519	118.481	94.8333	1	1	0.00279486	6	42	1	1	0.246	48	SMc01129	-0.375	7	376.7	118.3	377.5	115.9	6	37	498	0	45	9	2	0
medicae	Smed_0027	Chr	integral membrane sensor hybrid histidine kinase	putative sensor histidine kinase transmembrane protein	X		Not in COGs	0	22461	1	2220	2220	2220	11	2	11	5	0.85	0.0016	0.002	0.806	1.004	1649.56	567.444	471.167	6	5	0.00291781	77	146	6	3	0.044	223	SMc01128	0.012	3.792	1616.9	556	1528.4	528.3	72	134	2049	1	215	47	10	0.005
medicae	Smed_0028	Chr	hypothetical protein	hypothetical protein	R		General function prediction only	0	24797	1	891	891	891	0	0	0	1	0	0	0	NA	NA	676.722	211.278	170	0	0	0	33	79	0	0	NA	NA	SMc01127	NA	NA	676.3	211.7	670.3	214.7	30	76	891	0	109	15	0	0
medicae	Smed_0029	Chr	Malate dehydrogenase (oxaloacetate-decarboxylating) (NADP(+)) Phosphate acetyltransferase( EC:1.1.1.40 EC:2.3.1.8 )	malic enzyme	C	tme	Energy production and conversion	0	25946	1	2286	2286	2286	2	1	2	3	0.32	0.0003	0.0002	-0.85	0.584	1739.78	543.222	444	0	2	0.00121917	15	174	0	2	0.849	NA	SMc01126	-0.921	0	1737.1	542.9	1722.1	535.7	15	162	2286	0	184	24	2	0
medicae	Smed_0030	Chr	DNA mismatch repair protein MutS	DNA mismatch repair protein	L	mutS	Replication recombination and repair	0	28334	1	2748	2748	2748	9	3	9	7	0.83	0.0011	0.0011	0.233	-0.502	2064.49	680.509	557	3	6	0.00291963	36	224	3	6	0.099	263	SMc01125	-0.528	3.111	2062.3	679.7	2053.2	677.4	34	211	2748	0	253	39	9	0
medicae	Smed_0031	Chr	metal dependent phosphohydrolase( EC:2.7.7.59 )	PII uridylyl-transferase	O	glnD	Posttranslational modification protein turnover chaperones	0	31282	1	2850	2850	2850	2	0	2	2	0.3	0.0002	0.0002	-0.248	0.719	2170.78	676.222	532	0	2	0.00097938	35	246	0	2	0.768	NA	SMc01124	-0.875	0	2168.7	675.3	2132.7	659.9	34	196	2850	0	249	83	2	0
medicae	Smed_0032	Chr	integral membrane protein MviN	putative virulence factor MviN-like protein	R	mviN	General function prediction only	0	34128	1	1608	1608	1608	8	2	8	6	0.86	0.0016	0.0018	0.346	-1.273	1191.5	413.5	348.5	6	2	0.00160164	36	132	6	2	0.002	171	SMc01123	-0.036	11	1183.6	412.4	1181.8	410.5	32	127	1608	0	164	24	8	0
medicae	Smed_0033	Chr	Glyoxalase bleomycin resistance protein dioxygenase	hypothetical protein	E		Amino acid transport and metabolism	0	35732	1	390	390	390	1	0	1	2	0.55	0.0008	0.0014	1.486	0	294.722	92.2778	74	1	0	0	24	41	1	0	0.379	NA	SMc01122	0.369	NA	289.9	91.1	279.8	89.1	22	35	390	0	63	8	1	0
medicae	Smed_0034	Chr	tryptophanyl-tRNA synthetase( EC:6.1.1.2 )	tryptophanyl-tRNA synthetase	J	trpS	Translation	0	36212	1	1065	1065	1065	6	3	6	5	0.74	0.0019	0.0018	-0.178	0.492	822.889	239.111	182.5	4	2	0.00276975	12	74	4	2	0.007	87	SMc01121	-0.194	12.333	821	238	815.5	234.1	11	67	1065	0	82	16	6	0
medicae	Smed_0035	Chr	UspA domain protein	hypothetical protein	X		Not in COGs	0	37329	1	492	492	492	1	0	1	2	0.3	0.0007	0.0006	-0.195	0.541	373.778	115.222	92	0	1	0.00287392	5	47	0	1	0.906	NA	SMc01120	-0.904	0	373.8	115.2	373.9	115.1	5	46	492	0	51	3	1	0
medicae	Smed_0036	Chr	Scaffold protein Nfu NifU	hypothetical protein	O		Posttranslational modification protein turnover chaperones	0	38024	1	567	567	567	2	1	2	3	0.53	0.0012	0.001	-0.382	0.629	434.889	129.111	100	2	0	0	6	48	2	0	0.018	NA	SMc01119	0.111	NA	432.9	128.1	430.8	127.2	5	46	567	0	53	14	2	0
medicae	Smed_0037	Chr	peptidase M22 glycoprotease	hypothetical protein	O		Posttranslational modification protein turnover chaperones	0	38810	1	657	657	657	0	0	0	1	0	0	0	NA	NA	483.667	170.333	145	0	0	0	33	66	0	0	NA	NA	SMc01118	NA	NA	483.4	170.6	474.4	170.6	27	60	657	0	91	21	0	0
medicae	Smed_0038	Chr	GCN5-related N-acetyltransferase( EC:2.3.1.128 )	putative acetyltransferase protein	R	rimI	General function prediction only	0	39542	1	504	504	504	3	0	3	4	0.8	0.002	0.0022	0.422	0.902	378.583	122.417	97.75	1	2	0.00541004	9	41	1	2	0.385	50	SMc01117	-0.487	2.278	376.6	121.4	374.8	120.2	8	38	504	0	48	7	3	0
medicae	Smed_0039	Chr	phospholipid glycerol acyltransferase( EC:2.3.1.51 )	putative acyltransferase transmembrane protein	I	olsA	Lipid transport and metabolism	0	40085	1	870	870	870	3	1	3	3	0.62	0.0011	0.0014	0.872	0.338	647.898	219.102	182.417	2	1	0.00151135	30	69	2	1	0.202	99	SMc01116	-0.03	4.6	640.8	217.2	634.6	214.6	28	63	870	0	97	11	3	0
medicae	Smed_0040	Chr	RNA modification enzyme MiaB family	hypothetical protein	J		Translation	0	41068	1	1419	1419	1419	13	5	13	6	0.88	0.003	0.0031	0.088	0.418	1075.99	340.009	266	4	9	0.00876521	25	108	4	9	0.155	134	SMc01115	-0.504	1.92	1070.2	336.8	1067.6	336.1	23	105	1419	0	132	15	13	0
medicae	Smed_0041	Chr	PhoH family protein	phoH-like protein	T		Signal transduction mechanisms	0	42491	1	1056	1056	1056	4	1	4	4	0.68	0.0013	0.0017	1.11	0.372	803.806	249.194	195.917	1	3	0.00398652	7	70	1	3	0.299	77	SMc01114	-0.659	3.333	803.7	249.3	796.3	247.4	6	66	1056	0	75	12	4	0
medicae	Smed_0042	Chr	protein of unknown function UPF0054	hypothetical protein	R		General function prediction only	0	43610	1	507	507	507	4	0	4	3	0.53	0.0026	0.0035	1.23	-0.4	388.389	115.611	87.3333	2	2	0.0057285	14	41	2	2	0.238	55	SMc01113	-0.245	2.929	386.6	114.4	385.9	112.1	13	39	507	0	53	9	4	0
medicae	Smed_0043	Chr	CBS domain containing protein	hypothetical protein	R		General function prediction only	0	44129	1	1176	1176	1176	2	1	2	3	0.53	0.0006	0.0005	-0.382	0.629	892.444	280.556	229	0	2	0.0023606	23	87	0	2	0.63	NA	SMc01112	-0.791	0	891.5	279.6	887.9	273.8	23	84	1164	0	107	13	2	0
medicae	Smed_0044	Chr	apolipoprotein N-acyltransferase( EC:2.3.1.- )	apolipoprotein N-acyltransferase	M	lnt	Cell wall/membrane biogenesis	0	45522	1	1632	1632	1629	10	2	10	5	0.79	0.002	0.0022	0.347	0.533	1226.07	402.426	332.5	4	6	0.00493715	54	141	4	6	0.186	195	SMc01111	-0.323	1.741	1212.9	398.1	1183.5	393.5	51	129	1593	0	186	25	10	0
medicae	Smed_0045	Chr	transcriptional regulator XRE family	DNA-binding protein	K	phrR	Transcription	0	47291	1	420	420	420	2	1	2	3	0.53	0.0016	0.0014	-0.382	-2.067	324.778	92.2222	69	0	2	0.00718133	0	26	0	2	1	NA	SMc01110	-1	NA	324.7	92.3	322.1	91.9	0	26	420	0	26	4	2	0
medicae	Smed_0046	Chr	Methionine adenosyltransferase( EC:2.5.1.6 )	S-adenosylmethionine synthetase	H	metK	Coenzyme transport and metabolism	0	48104	1	1281	1281	1281	6	0	6	4	0.71	0.0016	0.0019	0.752	-2.101	979.611	298.389	234.25	0	6	0.00665854	9	100	0	6	0.606	NA	SMc01109	-0.917	0	977.6	297.4	972.6	295.7	9	93	1281	0	107	23	6	0
medicae	Smed_0047	Chr	tRNA (guanine-N(7)-)-methyltransferase( EC:2.1.1.33 )	tRNA (guanine-N(7))-methyltransferase	R	trmB	General function prediction only	0	49601	1	699	699	699	3	2	3	3	0.53	0.0014	0.0011	-0.829	-1.423	535.611	160.389	122.083	2	1	0.0020646	22	69	2	1	0.144	95	SMc01108	-0.092	6.273	527.8	159.2	513.4	194.1	72	7	698	0	86	28	3	0
medicae	Smed_0048	Chr	protein of unknown function DUF1150	hypothetical protein	X		Not in COGs	0	50450	1	258	258	258	1	0	1	2	0.41	0.0013	0.0016	0.541	0.609	194.111	60.8889	48	1	0	0	2	12	1	0	0.2	NA	SMc01107	0.143	NA	194.2	60.8	194.6	60.4	2	12	258	0	14	0	1	0
medicae	Smed_0049	Chr	heat shock protein Hsp20	small heat shock protein	O		Posttranslational modification protein turnover chaperones	0	50758	1	432	432	432	1	0	1	2	0.3	0.0008	0.0007	-0.195	0.541	328.556	100.444	78	1	0	0	2	40	1	0	0.07	NA	SMc01106	0.048	NA	328.5	100.5	321.9	98.1	2	35	432	0	40	8	1	0
medicae	Smed_0050	Chr	Inosine uridine-preferring nucleoside hydrolase( EC:3.2.2.1 )	putative nucleoside hydrolase protein	F		Nucleotide transport and metabolism	0	51351	1	945	945	945	2	0	2	3	0.62	0.0007	0.0008	0.22	0.764	720.528	221.472	177.833	1	1	0.00149517	15	90	1	1	0.257	105	SMc01105	-0.357	6	717.7	221.4	703.7	217.2	15	81	945	0	101	24	2	0
medicae	Smed_0051	Chr	methyl-accepting chemotaxis sensory transducer	chemoreceptor methyl-accepting chemotaxis transmembrane protein	N	mcpX	Cell motility	0	52377	1	2391	2391	2385	10	1	10	6	0.88	0.0014	0.0017	1.063	0.514	1809.95	573.958	463.508	3	7	0.00403858	76	217	3	7	0.261	295	SMc01104	-0.441	1.224	1798.3	570.2	1759.9	553.4	72	188	2361	1	279	67	10	0.004
medicae	Smed_0052	Chr	PfkB domain protein( EC:2.7.1.15 )	ribokinase protein	G	rbsK	Carbohydrate transport and metabolism	0	55019	1	921	921	921	4	0	4	3	0.68	0.0014	0.0022	1.914	0.257	681.722	236.278	199.25	1	3	0.00420445	35	79	1	3	0.415	116	SMc01103	-0.443	0.752	679.3	235.7	666.1	232.9	33	75	900	0	113	11	4	0
medicae	Smed_0053	Chr	protein of unknown function DUF195	hypothetical protein	S		Function unknown	0	56040	1	1200	1200	1200	7	3	8	7	0.89	0.0022	0.0019	-0.613	-2.736	920.968	273.032	208.833	2	4	0.00485128	46	118	2	4	0.323	164	SMc01102	-0.386	1.283	913.2	271.8	905.3	270.8	43	110	1200	0	162	23	7	0
medicae	Smed_0054	Chr	peptide deformylase	peptide deformylase	J	def	Translation	0	57379	1	525	525	525	3	0	3	4	0.8	0.0019	0.0024	0.872	0.59	402.333	119.667	93	1	2	0.00553436	3	30	1	2	0.278	33	SMc01101	-0.576	5	402.3	119.7	405.4	119.4	3	26	525	0	31	8	3	0
medicae	Smed_0055	Chr	methionyl-tRNA formyltransferase( EC:2.1.2.9 )	methionyl-tRNA formyltransferase	J	fmt	Translation	0	57979	1	936	936	936	4	0	4	4	0.8	0.0014	0.0015	0.265	-0.4	694.611	238.389	200	3	1	0.00138907	35	85	3	1	0.077	120	SMc01100	0.042	7.286	690.3	236.7	684.7	230.3	31	75	936	0	110	28	4	0
medicae	Smed_0056	Chr	tRNA pseudouridine synthase A( EC:5.4.99.12 )	tRNA pseudouridine synthase A	J	truA	Translation	0	58914	1	744	744	744	5	0	5	4	0.65	0.0022	0.0022	-0.077	0.867	560.852	180.148	145	1	4	0.0073526	23	65	1	4	0.399	88	SMc01099	-0.539	0.707	556.7	178.3	551.3	177.7	23	58	744	0	85	24	5	0
medicae	Smed_0057	Chr	putative Chase2 sensor protein( EC:4.6.1.1 )					0	59712	1	1953	1953	1953	6	1	6	5	0.82	0.001	0.0012	0.811	NA	1445.32	504.676	421.583	2	4	0.00262457	NA	NA	NA	NA	NA	NA	NA	NA	NA	NA	NA	NA	NA	NA	NA	NA	NA	NA	NA	NA	NA
medicae	Smed_0058	Chr	TonB-dependent receptor					0	61664	0.7214345	3597	3597	3597	48	11	48	8	0.95	0.0045	0.0056	1.097	NA	2190.68	705.545	570.424	18	28	0.0134582	NA	NA	NA	NA	NA	NA	NA	NA	NA	NA	NA	NA	NA	NA	NA	NA	NA	NA	NA	NA	NA
medicae	Smed_0059	Chr	hypothetical protein					0	65391	1	546	546	546	1	0	1	2	0.41	0.0006	0.0007	0.541	NA	422.778	120.222	92	0	1	0.00275439	NA	NA	NA	NA	NA	NA	NA	NA	NA	NA	NA	NA	NA	NA	NA	NA	NA	NA	NA	NA	NA
medicae	Smed_0060	Chr	conserved hypothetical unknown transmembrane protein	hypothetical protein	X		Not in COGs	0	65990	1	597	597	597	2	2	2	2	0.17	0.0011	0.0006	-1.451	0.449	435.639	158.361	134	0	2	0.00418208	16	36	0	2	0.491	NA	SMc01097	-0.692	0	435.6	158.4	430.4	157.2	14	33	597	0	48	7	2	0
medicae	Smed_0061	Chr	succinyl-diaminopimelate desuccinylase( EC:3.5.1.18 )	succinyl-diaminopimelate desuccinylase	E	dapE	Amino acid transport and metabolism	0	66573	1	1281	1281	1281	4	2	4	4	0.71	0.001	0.0008	-0.741	-0.943	969.519	308.481	256.917	3	1	0.00107345	35	111	3	1	0.047	146	SMc01096	-0.01	9.514	954.4	304.2	894.9	281.1	32	97	1194	0	132	36	4	0
medicae	Smed_0062	Chr	transporter hydrophobe amphiphile efflux-1 (HAE1) family	multidrug-efflux system transmembrane protein	V	mexF1	Defense mechanisms	0	67949	1	3186	3186	3186	13	0	13	6	0.88	0.0014	0.0016	0.848	0.268	2401.89	781.111	639.417	5	8	0.00339147	13	228	5	8	0.001	241	SMc01095	-0.561	10.962	2401.8	781.2	2390.6	776.4	12	203	3186	0	221	74	13	0
medicae	Smed_0063	Chr	efflux transporter RND family MFP subunit	putative multidrug efflux system transmembrane protein	M	mexE1	Cell wall/membrane biogenesis	0	71262	1	1209	1209	1209	2	1	2	3	0.32	0.0005	0.0004	-0.85	0.584	894.333	311.667	260	1	1	0.00106248	22	98	1	1	0.308	121	SMc01094	-0.317	4.455	892.2	310.3	890.6	306.7	21	91	1206	0	115	19	2	0
medicae	Smed_0064	Chr	Alpha beta hydrolase fold-3 domain protein	putative esterase protein	I		Lipid transport and metabolism	0	72537	1	813	813	813	4	3	4	5	0.76	0.0016	0.0013	-0.781	0.52	612.333	197.667	159.083	2	2	0.00335048	17	77	2	2	0.146	94	SMc01093	-0.319	4.529	610.2	196.8	610	198.3	17	74	813	0	92	10	4	0
medicae	Smed_0065	Chr	transcriptional regulator LysR family	putative transcription regulator protein	K		Transcription	0	73489	1	909	909	909	6	0	6	3	0.71	0.0022	0.0032	1.828	-0.471	689.972	216.028	171	1	5	0.00766428	9	81	1	5	0.376	90	SMc01092	-0.733	1.8	687.6	215.7	674.3	214.4	9	79	891	0	89	11	6	0
medicae	Smed_0066	Chr	hypothetical protein					0	74407	1	156	156	156	4	3	4	5	0.76	0.0085	0.0066	-0.781	NA	117.5	35.5	27.9167	3	1	0.00932787	NA	NA	NA	NA	NA	NA	NA	NA	NA	NA	NA	NA	NA	NA	NA	NA	NA	NA	NA	NA	NA
medicae	Smed_0067	Chr	DEAD DEAH box helicase domain protein	putative ATP-dependent RNA helicase protein	L	deaD	Replication recombination and repair	0	74665	1	1881	1881	1881	7	2	7	6	0.85	0.0012	0.0013	0.179	0.941	1419.7	458.296	368.5	4	3	0.00216763	50	162	4	3	0.053	213	SMc01090	-0.193	4.32	1416	456.1	1412.1	448.2	45	149	1881	0	205	35	7	0
medicae	Smed_0068	Chr	protein of unknown function DUF805	hypothetical protein	S		Function unknown	0	76698	1	387	387	387	3	0	3	3	0.67	0.0026	0.0039	1.723	0.555	292.593	91.4074	74.6667	2	1	0.00362267	7	28	2	1	0.124	35	SMc01089	-0.133	8	292.7	91.3	293.2	90.8	7	27	387	0	34	6	3	0
medicae	Smed_0069	Chr	2 3 4 5-tetrahydropyridine-2 6-dicarboxylate N-succinyltransferase( EC:2.3.1.117 )	2 3 4 5-tetrahydropyridine-2-carboxylate N-succinyltransferase	X	dapD	Not in COGs	0	77087	1	858	858	858	3	1	3	4	0.74	0.0012	0.0014	0.672	0.225	648.694	206.306	173	1	2	0.00321018	9	45	1	2	0.369	54	SMc01732	-0.5	2.5	644.1	204.9	658.7	207.4	9	43	858	0	52	8	3	0
medicae	Smed_0070	Chr	conserved hypothetical protein 730	hypothetical protein	R		General function prediction only	0	78206	1	900	900	900	1	0	1	2	0.53	0.0004	0.0006	1.381	-0.474	691.778	205.222	160	0	1	0.00161356	10	79	0	1	0.889	NA	SMc01731	-0.888	0	691.5	205.5	685.5	205.5	10	73	900	0	86	10	1	0
medicae	Smed_0071	Chr	pyrimidine 5'-nucleotidase	hypothetical protein	R		General function prediction only	0	79106	1	714	714	714	1	0	1	2	0.41	0.0005	0.0006	0.541	0.609	554.75	156.25	116.75	1	0	0	13	56	1	0	0.2	NA	SMc01730	0.188	NA	554.1	156	571.8	163.8	11	52	708	0	65	16	1	0
medicae	Smed_0072	Chr	protein of unknown function DUF6 transmembrane	hypothetical protein	G		Carbohydrate transport and metabolism	0	80028	1	915	915	915	3	0	3	4	0.8	0.0011	0.0012	0.422	-0.854	683.269	228.731	190.083	2	1	0.00144772	14	84	2	1	0.061	98	SMc01729	-0.19	12	680.3	228.7	677.2	231.8	12	75	915	0	90	17	3	0
medicae	Smed_0073	Chr	methylated-DNA--protein-cysteine methyltransferase	putative transcription regulator protein	L	ada	Replication recombination and repair	0	81018	1	1113	1113	1113	8	1	8	6	0.88	0.0024	0.0026	0.438	0.8	838.833	270.667	216	5	3	0.00367026	51	103	5	3	0.075	154	SMc01728	-0.044	3.366	830.3	267.2	826	265.9	49	94	1113	0	148	30	8	0
medicae	Smed_0074	Chr	hypothetical protein	hypothetical protein	G		Carbohydrate transport and metabolism	0	82168	1	777	777	776	3	2	3	4	0.56	0.0013	0.0008	-1.179	0.584	588.417	185.083	149	3	0	0	35	75	3	0	0.036	NA	SMc01727	0.318	NA	579	181.6	571.9	181.1	34	67	770	0	106	14	3	0
medicae	Smed_0075	Chr	acetylglutamate kinase( EC:2.7.2.8 )	acetylglutamate kinase	E	argB	Amino acid transport and metabolism	0	83044	1	888	888	888	2	0	2	3	0.55	0.0007	0.0007	-0.248	0.719	676.667	208.333	169	1	1	0.00158947	6	75	1	1	0.156	81	SMc01726	-0.426	12.5	676.7	208.3	673.5	205.3	6	65	888	0	75	14	2	0
medicae	Smed_0076	Chr	hypothetical protein					0	84285	1	711	711	711	2	2	2	3	0.32	0.0009	0.0005	-1.451	NA	520.5	187.5	162	1	1	0.00176608	NA	NA	NA	NA	NA	NA	NA	NA	NA	NA	NA	NA	NA	NA	NA	NA	NA	NA	NA	NA	NA
medicae	Smed_0077	Chr	membrane protein of uknown function UCP014873	hypothetical protein	S		Function unknown	0	85094	1	540	540	540	2	0	2	3	0.62	0.0012	0.0013	0.22	-0.854	399.889	137.111	112.833	1	1	0.00241512	13	45	1	1	0.364	58	SMc01723	-0.276	3.462	400	137	396.7	134.3	11	39	540	0	54	11	2	0
medicae	Smed_0078	Chr	GTP-binding protein HSR1-related	GTPase EngB	R		General function prediction only	0	85776	1	654	654	654	1	1	1	2	0.17	0.0005	0.0003	-1.141	0.338	492.435	158.565	128	1	0	0	7	49	1	0	0.14	NA	SMc01722	0.125	NA	492.3	158.7	487.5	157.4	7	45	654	0	55	9	1	0
medicae	Smed_0079	Chr	60 kDa inner membrane insertion protein	putative inner membrane protein translocase component YidC	U		Intracellular trafficking and secretion	0	86577	1	1794	1794	1794	8	2	8	5	0.85	0.0015	0.0017	0.734	-0.61	1400.44	390.556	300.583	3	5	0.00423934	31	116	2	5	0.296	147	SMc01721	-0.503	1.497	1393.3	387.3	1371.5	379.1	29	102	1788	0	138	34	7	0
medicae	Smed_0080	Chr	ribonuclease P protein component( EC:3.1.26.5 )	ribonuclease P	J	rnpA	Translation	0	88367	1	399	399	399	1	0	1	2	0.41	0.0008	0.001	0.541	0.609	299.306	96.6944	76	1	0	0	1	16	1	0	0.111	NA	SMc01720	0.059	NA	297.8	96.3	287.9	93.5	1	12	387	0	14	8	1	0
medicae	Smed_0081	Chr	ribosomal protein L34	50S ribosomal protein L34	J	rpmH	Translation	0	88787	1	135	135	135	1	1	1	2	0.17	0.0025	0.0012	-1.141	0.338	96.2222	35.7778	32	0	1	0.00925545	0	1	0	1	1	NA	SMc04434	-1	NA	96.2	35.8	96.5	35.5	0	1	135	0	1	1	1	0
medicae	Smed_0082	Chr	methyl-accepting chemotaxis sensory transducer	chemoreceptor methyl-accepting chemotaxis transmembrane protein	N	mcpT	Cell motility	0	89239	1	1998	1998	1998	9	0	9	6	0.88	0.0015	0.0017	0.667	0.195	1522.04	472.963	375	1	8	0.0056011	38	169	1	8	0.333	207	SMc01719	-0.705	0.556	1512.2	467.9	1501.6	463.3	34	144	1998	0	192	47	9	0
medicae	Smed_0083	Chr	SNARE associated Golgi protein					0	91523	1	801	801	801	4	1	4	4	0.76	0.0017	0.002	0.828	NA	581.463	216.537	185.583	3	1	0.00152925	NA	NA	NA	NA	NA	NA	NA	NA	NA	NA	NA	NA	NA	NA	NA	NA	NA	NA	NA	NA	NA
medicae	Smed_0084	Chr	pyridine nucleotide-disulphide oxidoreductase dimerisation region( EC:1.16.1.1 )	putative mercuric reductase protein	C	merA1	Energy production and conversion	0	92349	1	1422	1422	1422	6	0	6	5	0.83	0.0014	0.0015	0.229	-0.195	1052.37	366.63	303.667	3	3	0.0027096	90	164	3	3	0.244	254	SMc01717	-0.146	1.822	1039.2	361.8	1017.9	352.3	77	139	1422	0	238	54	6	0
medicae	Smed_0085	Chr	integral membrane sensor signal transduction histidine kinase	putative sensor histidine kinase transmembrane protein	T		Signal transduction mechanisms	0	93792	1	1482	1482	1482	3	0	3	3	0.68	0.0007	0.0008	0.772	0.809	1105.78	373.222	305	0	3	0.00266173	26	127	0	3	0.576	NA	SMc01716	-0.83	0	1103.8	372.2	1118.4	375.1	26	110	1482	0	145	33	3	0
medicae	Smed_0086	Chr	YadA domain protein					0	95969	1	1800	1800	1800	3	1	3	4	0.76	0.0006	0.0005	-0.028	NA	1338.61	458.389	381	2	1	0.000722398	NA	NA	NA	NA	NA	NA	NA	NA	NA	NA	NA	NA	NA	NA	NA	NA	NA	NA	NA	NA	NA
medicae	Smed_0087	Chr	Invasion associated locus B family protein					0	97770	1	576	576	575	2	1	2	3	0.53	0.0012	0.001	-0.382	NA	431.722	140.778	114.833	1	1	0.00235221	NA	NA	NA	NA	NA	NA	NA	NA	NA	NA	NA	NA	NA	NA	NA	NA	NA	NA	NA	NA	NA
medicae	Smed_0088	Chr	conserved hypothetical signal peptide protein					0	98359	1	687	687	687	1	0	1	2	0.3	0.0005	0.0004	-0.195	NA	516.833	167.167	137.833	1	0	0	NA	NA	NA	NA	NA	NA	NA	NA	NA	NA	NA	NA	NA	NA	NA	NA	NA	NA	NA	NA	NA
medicae	Smed_0089	Chr	YbaK prolyl-tRNA synthetase associated region	hypothetical protein	S		Function unknown	0	99072	1	471	471	471	2	1	2	3	0.44	0.0014	0.0012	-0.382	0.629	357.778	110.222	85	1	1	0.00300429	15	42	1	1	0.402	57	SMc01705	-0.237	2.8	358	110	325.6	97.6	15	38	471	0	55	5	2	0
medicae	Smed_0090	Chr	Protein of unknown function DUF1810					0	99866	1	432	432	432	2	0	2	3	0.68	0.0015	0.0022	1.29	NA	325.222	103.778	84	1	1	0.00319085	NA	NA	NA	NA	NA	NA	NA	NA	NA	NA	NA	NA	NA	NA	NA	NA	NA	NA	NA	NA	NA
medicae	Smed_0091	Chr	protein of unknown function UPF0029	hypothetical protein	S		Function unknown	0	100484	1	585	585	585	0	0	0	1	0	0	0	NA	NA	439.056	142.944	116	0	0	0	31	52	0	0	NA	NA	SMc01701	NA	NA	439	143	438.2	143.8	28	50	585	0	80	13	0	0
medicae	Smed_0092	Chr	delta-1-pyrroline-5-carboxylate dehydrogenase( EC:1.5.99.8 )	bifunctional proline dehydrogenase/pyrroline-5-carboxylate dehydrogenase	E	putA	Amino acid transport and metabolism	0	101142	1	3702	3702	3702	16	4	16	6	0.88	0.0014	0.0016	0.597	-0.309	2775.13	923.87	761.417	8	8	0.00286741	77	306	8	8	0.007	384	SMc02181	-0.299	3.974	2768.1	921.9	2746.1	915.9	68	276	3702	0	361	98	16	0
medicae	Smed_0093	Chr	protein of unknown function UPF0153	hypothetical protein	R		General function prediction only	0	105021	1	321	321	321	2	2	2	2	0.17	0.0021	0.001	-1.451	0.338	247.102	70.8981	55	0	2	0.00934127	16	22	0	2	0.354	NA	SMc02180	-0.579	0	246.4	67.4	239.8	66	16	18	314	0	37	6	2	0
medicae	Smed_0094	Chr	metallophosphoesterase	hypothetical protein	R		General function prediction only	0	105400	1	807	807	807	2	1	2	3	0.62	0.0008	0.0009	0.22	0.225	619.917	184.083	143.417	2	0	0	31	78	2	0	0.086	NA	SMc02179	0.284	NA	617.8	183.2	605.6	180.4	30	70	807	0	102	28	2	0
medicae	Smed_0095	Chr	Sel1 domain protein repeat-containing protein					0	106316	1	564	564	564	2	0	2	3	0.44	0.0012	0.0013	0.22	NA	418.944	142.056	117.833	2	0	0	NA	NA	NA	NA	NA	NA	NA	NA	NA	NA	NA	NA	NA	NA	NA	NA	NA	NA	NA	NA	NA
medicae	Smed_0096	Chr	hypothetical protein					0	107072	1	615	615	615	8	1	8	5	0.85	0.0043	0.0048	0.46	0.98	455.75	156.25	128	2	6	0.0127157	NA	NA	NA	NA	NA	NA	SMc02177	NA	NA	455.7	156.3	441	150	16	40	615	1	62	17	8	0.016
medicae	Smed_0097	Chr	putative Chase2 sensor protein( EC:4.6.1.1 )	putative adenylate cyclase transmembrane protein	T	cyaD1	Signal transduction mechanisms	0	107735	1	1908	1908	1908	13	3	13	6	0.86	0.0023	0.0024	0.356	-0.311	1421.36	483.639	402	8	5	0.00342341	84	152	8	5	0.042	236	SMc02176	-0.029	2.895	1396.4	478.6	1364.4	459.3	75	130	1869	0	220	58	13	0
medicae	Smed_0098	Chr	putative transcriptional regulator Crp Fnr family	putative transcription regulator protein	T		Signal transduction mechanisms	0	109731	1	705	705	705	6	2	6	5	0.73	0.0028	0.0028	-0.091	-0.086	537.102	164.898	127	3	3	0.00602443	11	55	3	3	0.072	66	SMc02175	-0.333	5	537.2	164.8	534.5	161.5	11	45	705	0	58	26	6	0
medicae	Smed_0099	Chr	DoxX family protein	hypothetical protein	S		Function unknown	0	110674	1	438	438	438	3	0	3	3	0.62	0.0023	0.0026	0.422	0.902	324.833	110.167	95.75	2	1	0.0030058	11	47	2	1	0.104	59	SMc02174	-0.144	8.545	324.8	110.2	322.8	109.2	10	44	438	0	58	6	3	0
medicae	Smed_0100	Chr	RbsD or FucU transport( EC:5.1.3.- )	hypothetical protein	G		Carbohydrate transport and metabolism	0	111196	1	429	429	429	1	1	1	2	0.17	0.0008	0.0004	-1.141	0.338	326.111	99.8889	77	0	1	0.00331508	15	42	0	1	0.741	NA	SMc02173	-0.737	0	325.9	100.1	319.7	100.3	13	38	429	0	55	14	1	0
medicae	Smed_0101	Chr	ROK family protein	putative transcription regulator protein	K		Transcription	0	111629	1	1230	1230	1230	6	1	6	5	0.79	0.0016	0.0019	0.694	0.657	920.333	306.667	252.833	2	4	0.00431921	31	109	2	4	0.28	140	SMc02172	-0.445	1.758	910.3	304.7	905.6	306	31	100	1230	0	134	28	6	0
medicae	Smed_0102	Chr	periplasmic binding protein LacI transcriptional regulator	putative periplasmic binding ABC transporter protein	G		Carbohydrate transport and metabolism	0	113078	1	1026	1026	1026	3	0	3	3	0.62	0.001	0.0011	0.422	-0.763	779.444	243.556	196	0	3	0.00407881	21	91	0	3	0.543	NA	SMc02171	-0.813	0	777	243	776.4	240.1	21	81	1026	0	106	22	3	0
medicae	Smed_0103	Chr	Monosaccharide-transporting ATPase	ABC transporter permease	G		Carbohydrate transport and metabolism	0	114380	1	1083	1083	1083	1	0	1	2	0.48	0.0003	0.0004	1.066	0.541	814.111	265.889	221	0	1	0.0012454	35	95	0	1	0.733	NA	SMc02170	-0.731	0	809.5	264.5	806.6	261.1	34	90	1083	0	126	16	1	0
medicae	Smed_0104	Chr	ABC transporter related	ABC transporter ATP-binding protein	G		Carbohydrate transport and metabolism	0	115462	1	783	783	783	2	0	2	2	0.41	0.0008	0.001	0.688	0.809	597.472	182.528	148.25	1	1	0.00181419	10	68	1	1	0.24	78	SMc02169	-0.372	6.8	597.3	182.7	594.1	182.9	10	62	783	0	73	13	2	0
medicae	Smed_0105	Chr	hypothetical protein	putative fructose transport system kinase	H	frcK	Coenzyme transport and metabolism	0	116241	1	621	621	621	5	1	5	4	0.74	0.0027	0.0033	0.935	0.514	463.935	154.065	126	3	2	0.0042987	29	49	3	2	0.218	78	SMc02167	-0.028	2.534	462.3	152.7	463.3	148.7	26	47	621	0	77	14	5	0
medicae	Smed_0106	Chr	dihydroorotase homodimeric type( EC:3.5.2.3 )	dihydroorotase	F	pyrC	Nucleotide transport and metabolism	0	117052	1	1044	1044	1044	5	1	5	5	0.85	0.0016	0.0018	0.497	0.977	795.528	245.472	195.25	3	2	0.00269798	18	83	3	2	0.047	103	SMc02166	-0.222	6.917	792.7	245.3	785.9	245.9	17	75	1044	0	97	19	5	0
medicae	Smed_0107	Chr	orotate phosphoribosyltransferase( EC:2.4.2.10 )	orotate phosphoribosyltransferase	F	pyrE	Nucleotide transport and metabolism	0	118169	1	699	699	699	1	0	1	2	0.41	0.0005	0.0006	0.541	-1.826	537	159	127	0	1	0.00208264	17	64	0	1	0.793	NA	SMc02165	-0.79	0	534.2	158.8	524.5	156.2	14	55	699	0	73	17	1	0
medicae	Smed_0108	Chr	PfkB domain protein( EC:2.7.1.4 )	fructokinase protein	G	frk	Carbohydrate transport and metabolism	0	118915	1	933	933	933	7	3	7	5	0.79	0.0025	0.0024	-0.076	0.114	708.5	221.5	177.083	3	4	0.00597994	24	71	3	4	0.193	95	SMc02164	-0.319	2.219	705.4	220.7	690.6	218.7	20	63	927	0	88	30	7	0
medicae	Smed_0109	Chr	Glucose-6-phosphate isomerase( EC:5.3.1.9 )	glucose-6-phosphate isomerase	G	pgi	Carbohydrate transport and metabolism	0	119959	1	1626	1626	1626	7	2	8	6	0.85	0.0016	0.0019	0.734	0.342	1235.06	384.944	306	0	6	0.00516136	22	103	0	6	0.324	NA	SMc02163	-0.824	0	1231.2	382.8	1222.7	378.2	20	89	1626	0	113	50	7	0
medicae	Smed_0110	Chr	AMP-dependent synthetase and ligase( EC:6.2.1.3 )	acyl-CoA synthetase	I	fadD	Lipid transport and metabolism	0	121776	1	1701	1701	1701	4	0	4	5	0.85	0.0008	0.001	1.069	0.857	1293.67	404.333	324	1	3	0.00245693	33	146	1	3	0.406	179	SMc02162	-0.566	1.475	1286.5	402.5	1265.3	393.2	24	121	1701	0	164	54	4	0
medicae	Smed_0111	Chr	protein of unknown function UPF0118	ABC transporter permease	X		Not in COGs	0	123998	1	1176	1176	1176	4	0	4	4	0.77	0.0011	0.0014	0.949	-0.833	876.083	296.917	253	0	4	0.00446104	27	97	0	4	0.383	NA	SMc02160	-0.782	0	871.6	295.4	920.4	311.4	26	87	1176	0	115	26	4	0
medicae	Smed_0112	Chr	CDP-alcohol phosphatidyltransferase	hypothetical protein	I		Lipid transport and metabolism	0	125269	1	666	666	666	5	1	5	5	0.83	0.0025	0.0031	0.868	0.22	489.194	173.806	149.417	3	2	0.00381046	29	52	3	2	0.204	82	SMc02159	-0.042	2.69	486.6	173.4	478.6	169.4	26	45	666	0	77	23	5	0
medicae	Smed_0113	Chr	phospholipid glycerol acyltransferase	putative acyltransferase protein	I		Lipid transport and metabolism	0	125931	1	612	612	612	4	0	4	4	0.71	0.0022	0.003	1.391	0.743	454.13	154.87	127.75	2	2	0.00427634	23	71	2	2	0.218	95	SMc02158	-0.255	3.087	454.3	154.7	448.8	151.2	20	62	612	0	87	29	4	0
medicae	Smed_0114	Chr	phosphatidate cytidylyltransferase( EC:2.7.7.41 )	hypothetical protein	R		General function prediction only	0	126550	1	942	942	942	4	0	4	4	0.8	0.0014	0.0018	1.029	1	703.296	235.704	197.25	3	1	0.0014049	15	66	3	1	0.027	81	SMc02157	-0.065	13.2	703.2	235.8	696.5	233.3	12	55	942	0	71	33	4	0
medicae	Smed_0115	Chr	2-nitropropane dioxygenase NPD( EC:1.13.11.32 )	hypothetical protein	R		General function prediction only	0	127699	1	1011	1011	1011	5	1	5	3	0.44	0.0016	0.0014	-0.617	0.829	769.417	238.583	192.833	4	1	0.00138794	32	92	4	1	0.02	124	SMc02150	0.058	11.5	764.3	237.7	753.1	236.8	23	80	1011	1	115	28	5	0.009
medicae	Smed_0116	Chr	hypothetical protein	hypothetical protein	X		Not in COGs	0	129033	1	1158	1158	1158	5	3	5	5	0.67	0.0014	0.001	-1.224	-0.415	869.657	285.343	228.083	4	1	0.0011605	72	106	4	1	0.085	178	SMc02149	0.204	5.889	851.8	277.8	842.4	277.6	71	95	1152	0	172	31	5	0
medicae	Smed_0117	Chr	protein of unknown function DUF344	hypothetical protein	S		Function unknown	0	130254	1	903	903	903	4	0	4	3	0.71	0.0015	0.0022	1.793	0.52	710	190	140	2	2	0.00348568	31	69	2	2	0.285	100	SMc02148	-0.19	2.226	704.1	186.9	695	183.7	30	61	903	1	98	25	4	0.01
medicae	Smed_0118	Chr	PAS PAC sensor signal transduction histidine kinase( EC:2.7.13.3 )	phosphate regulon sensor histidine kinase transmembrane protein	T	phoR	Signal transduction mechanisms	0	131391	1	1248	1248	1248	2	0	2	3	0.71	0.0005	0.0008	1.223	0.629	935.185	309.815	250.583	2	0	0	46	114	2	0	0.086	NA	SMc02147	0.288	NA	932.3	309.7	926.5	308.2	44	97	1248	0	147	34	2	0
medicae	Smed_0119	Chr	putative phosphate-binding periplasmic protein	putative phosphate-binding periplasmic protein	P		Inorganic ion transport and metabolism	0	132831	1	1035	1035	1035	1	1	1	2	0.17	0.0003	0.0002	-1.141	0.338	797.778	234.222	181	1	0	0	11	63	1	0	0.16	NA	SMc02146	0.149	NA	797.7	234.4	792.2	233.4	10	58	1035	0	70	15	1	0
medicae	Smed_0120	Chr	phosphate ABC transporter inner membrane subunit PstC					0	133960	1	1485	1485	1485	4	1	4	4	0.76	0.0009	0.0009	0.184	NA	1107.14	374.861	314.75	2	2	0.00176673	NA	NA	NA	NA	NA	NA	NA	NA	NA	NA	NA	NA	NA	NA	NA	NA	NA	NA	NA	NA	NA
medicae	Smed_0121	Chr	phosphate ABC transporter inner membrane subunit PstA	phosphate ABC transporter permease	P	pstA	Inorganic ion transport and metabolism	0	135441	1	1323	1323	1323	8	2	8	7	0.91	0.002	0.002	-0.065	-0.991	996.185	323.815	267.333	1	7	0.00715834	21	97	1	7	0.372	118	SMc02143	-0.697	0.66	991.8	322.2	975.9	320.1	19	85	1323	0	112	26	8	0
medicae	Smed_0122	Chr	phosphate ABC transporter ATPase subunit( EC:3.6.3.27 )	phosphate ABC transporter ATP-binding protein	P	pstB	Inorganic ion transport and metabolism	0	136777	1	816	816	816	7	1	7	6	0.88	0.0028	0.0033	0.589	-0.257	633.315	179.685	137.833	4	3	0.00552866	6	54	4	3	0.007	60	SMc02142	-0.329	12	631.3	178.7	629.5	177.5	6	47	816	1	56	10	6	0.018
medicae	Smed_0123	Chr	phosphate uptake regulator PhoU	phosphate transporter PhoU	P	phoU	Inorganic ion transport and metabolism	0	137681	1	714	714	714	2	2	2	2	0.17	0.0009	0.0005	-1.451	-2.246	551.278	159.722	123.917	0	2	0.00414644	2	53	0	2	0.93	NA	SMc02141	-0.964	0	551.2	159.8	550.1	160.6	2	50	714	0	52	6	2	0
medicae	Smed_0124	Chr	two component transcriptional regulator winged helix family	phosphate regulon transcriptional regulatory protein	T	phoB	Signal transduction mechanisms	0	138486	1	684	684	684	1	1	1	2	0.17	0.0005	0.0002	-1.141	0.338	513.278	167.722	134	1	0	0	0	43	1	0	0.023	NA	SMc02140	0	NA	513.2	167.8	510.3	167.2	0	38	684	0	39	14	1	0
medicae	Smed_0125	Chr	GCN5-related N-acetyltransferase					0	139329	1	477	477	477	4	0	4	5	0.85	0.0028	0.0034	0.747	NA	362.778	110.472	84	3	1	0.00299749	NA	NA	NA	NA	NA	NA	NA	NA	NA	NA	NA	NA	NA	NA	NA	NA	NA	NA	NA	NA	NA
medicae	Smed_0126	Chr	GcrA cell cycle regulator	hypothetical protein	X		Not in COGs	0	139880	1	564	564	564	1	0	1	2	0.53	0.0006	0.0009	1.381	0.338	420.667	140.333	116	0	1	0.00235966	20	54	0	1	0.733	NA	SMc02139	-0.73	0	413.8	137.8	389.3	129.5	19	52	522	0	71	9	1	0
medicae	Smed_0127	Chr	acetylornithine and succinylornithine aminotransferase( EC:2.6.1.17 EC:2.6.1.11 )	bifunctional N-succinyldiaminopimelate-aminotransferase/acetylornithine transaminase protein	E	argD	Amino acid transport and metabolism	0	140812	1	1200	1200	1200	4	0	4	3	0.62	0.0011	0.0015	1.15	-1.143	904	293	237	0	4	0.00452067	21	98	0	4	0.468	NA	SMc02138	-0.824	0	902.2	291.8	899.3	291.5	18	91	1200	0	114	18	4	0
medicae	Smed_0128	Chr	ornithine carbamoyltransferase( EC:2.1.3.3 )	ornithine carbamoyltransferase	E	argF1	Amino acid transport and metabolism	0	142052	1	912	912	912	1	0	1	2	0.3	0.0004	0.0003	-0.195	0.541	701.759	207.241	164	1	0	0	4	69	1	0	0.068	NA	SMc02137	0.055	NA	701.7	207.3	696.5	205.8	4	65	912	0	70	11	1	0
medicae	Smed_0129	Chr	Hsp33 protein	Hsp33-like chaperonin	O	hslO	Posttranslational modification protein turnover chaperones	0	143372	1	993	993	993	1	0	1	2	0.55	0.0003	0.0005	1.486	0	754.833	235.167	184	0	1	0.0014081	21	95	0	1	0.821	NA	SMc02136	-0.819	0	752.9	234.1	753.4	233.3	20	88	993	0	111	13	1	0
medicae	Smed_0130	Chr	ApaG domain protein	ApaG	P	apaG	Inorganic ion transport and metabolism	0	144453	1	393	393	393	4	2	4	5	0.73	0.0034	0.0033	-0.097	-1.735	302.611	87.3889	67.9167	2	2	0.00757852	3	27	2	2	0.088	30	SMc02135	-0.4	9	300.5	86.5	297.1	86.8	3	28	393	1	31	8	4	0.032
medicae	Smed_0131	Chr	transposase IS116 IS110 IS902 family protein					0	145040	0.4063786	972	650	650	1	0	1	2	0.7	0.0005	0.0008	1.247	NA	258.2	76.5269	59.4242	0	1	0.0046191	NA	NA	NA	NA	NA	NA	NA	NA	NA	NA	NA	NA	NA	NA	NA	NA	NA	NA	NA	NA	NA
medicae	Smed_0132	Chr	CDP-alcohol phosphatidyltransferase	hypothetical protein	I		Lipid transport and metabolism	0	146248	1	618	618	618	1	0	1	2	0.55	0.0005	0.0009	1.486	0	456.667	158.333	130	0	1	0.00209141	29	61	0	1	0.681	NA	SMc02134	-0.678	0	451.2	157.3	442.2	157.6	24	59	612	0	86	18	1	0
medicae	Smed_0133	Chr	O-succinylhomoserine sulfhydrylase( EC:2.5.1.- )	O-succinylhomoserine sulfhydrylase	E	metZ	Amino acid transport and metabolism	0	146933	1	1185	1185	1185	4	2	4	4	0.71	0.0011	0.0009	-0.741	0.659	905.833	276.167	216.917	2	2	0.00239811	13	82	2	2	0.097	95	SMc02217	-0.363	6.308	903.9	275.1	902.1	273	12	76	1185	0	90	21	4	0
medicae	Smed_0134	Chr	2-deoxycytidine 5-triphosphate deaminase( EC:3.5.4.13 )	2'-deoxycytidine 5'-triphosphate deaminase	F		Nucleotide transport and metabolism	0	148315	1	1098	1098	1098	2	1	2	3	0.62	0.0006	0.0006	0.22	0.225	832.528	262.472	208	0	2	0.00252323	15	94	0	2	0.747	NA	SMc02218	-0.862	0	832.5	262.5	832	262.5	14	90	1098	0	109	8	2	0
medicae	Smed_0135	Chr	extracellular solute-binding protein family 3	putative amino acid-binding periplasmic protein	X		Not in COGs	0	149658	1	852	852	852	4	3	4	5	0.73	0.0016	0.0012	-0.741	0.429	645.722	203.278	160.583	4	0	0	126	13	3	1	0.293	140	SMc02219	0.656	0.31	609.2	218.6	654.8	209.5	27	96	852	0	134	19	4	0
medicae	Smed_0136	Chr	hypothetical protein	hypothetical protein	I		Lipid transport and metabolism	0	150611	1	813	813	809	2	0	2	3	0.62	0.0008	0.0009	0.22	0.609	604.25	204.75	169	1	1	0.00161729	31	90	1	1	0.388	122	SMc02220	-0.244	2.903	602.3	203.7	601	202.6	31	78	809	0	117	20	2	0
medicae	Smed_0137	Chr	hypothetical protein	hypothetical protein	X		Not in COGs	0	151484	1	411	411	411	0	0	0	1	0	0	0	NA	NA	313.167	94.8333	74	0	0	0	7	43	0	0	NA	NA	SMc02221	NA	NA	313.3	94.7	309.7	92.3	7	38	411	0	47	7	0	0
medicae	Smed_0138	Chr	hypothetical protein					0	151960	1	846	846	828	6	2	6	5	0.85	0.0024	0.0025	0.229	NA	626.775	209.543	173.773	5	1	0.00158029	NA	NA	NA	NA	NA	NA	NA	NA	NA	NA	NA	NA	NA	NA	NA	NA	NA	NA	NA	NA	NA
medicae	Smed_0139	Chr	putative phage repressor	putative transcription regulator protein	K		Transcription	0	152806	1	648	648	648	4	1	4	5	0.85	0.002	0.0023	0.506	-0.572	496.472	148.528	117.25	3	1	0.00222948	19	43	3	1	0.094	62	SMc02223	0.056	6.789	493.6	148.4	494.7	151.9	18	39	648	0	59	9	4	0
medicae	Smed_0140	Chr	sodium calcium exchanger membrane region	putative calcium/proton antiporter transmembrane protein	P	chaA	Inorganic ion transport and metabolism	0	153714	1	1125	1125	1125	7	2	7	3	0.53	0.0021	0.0022	0.231	-0.855	844.056	277.944	236	2	5	0.00595693	8	90	2	5	0.115	98	SMc02224	-0.633	4.5	834.9	275.1	798	266.3	8	82	1086	0	95	19	7	0
medicae	Smed_0141	Chr	transcriptional regulator HxlR family	hypothetical protein	K		Transcription	0	154813	1	564	564	564	5	2	5	4	0.71	0.0029	0.0028	-0.111	0.057	435.833	125.167	93.9167	1	4	0.0105823	16	43	1	4	0.398	65	SMc02225	-0.529	0.672	427	121.8	395.6	111.5	15	35	528	0	59	16	5	0
medicae	Smed_0142	Chr	Activator of Hsp90 ATPase 1 family protein	hypothetical protein	S		Function unknown	0	155503	1	474	474	473	7	2	7	4	0.76	0.0049	0.0057	0.614	0.406	363.392	106.653	83	6	1	0.00310482	20	50	6	1	0.005	72	SMc02226	0.143	15	359	105.1	354.4	101.2	16	43	473	0	66	18	7	0
medicae	Smed_0143	Chr						0	156050	1	120	120	120	1	0	1	2	0.41	0.0028	0.0034	0.541	NA	88.8333	28.1667	20.75	1	0	0	NA	NA	NA	NA	NA	NA	NA	NA	NA	NA	NA	NA	NA	NA	NA	NA	NA	NA	NA	NA	NA
medicae	Smed_0144	Chr	3-hydroxyacyl-CoA dehydrogenase NAD-binding( EC:5.1.2.3 )	putative fatty oxidation complex alpha subunit Includes: enoyl-COA hydratase 3-hydroxyacyl-COA dehydrogenase 3-hydroxybutyryl-COA epimerase transmembrane protein	I	fadB	Lipid transport and metabolism	0	156309	1	2211	2211	2211	5	1	5	5	0.74	0.0007	0.0009	0.868	-0.073	1693.91	514.093	409	2	3	0.00193237	49	155	2	3	0.26	204	SMc02227	-0.36	2.109	1690.4	511.6	1681.6	504.1	44	141	2211	0	194	44	5	0
medicae	Smed_0145	Chr	acetyl-CoA acetyltransferase( EC:2.3.1.9 )	acetyl-CoA acetyltransferase	I	fadA	Lipid transport and metabolism	0	158541	1	1209	1209	1209	2	0	2	3	0.67	0.0005	0.0007	0.822	0.359	919.278	286.722	236	1	1	0.00115491	8	95	1	1	0.158	103	SMc02228	-0.422	11.875	916.3	286.7	911.6	284	8	88	1209	0	98	17	2	0
medicae	Smed_0146	Chr	acyl-CoA dehydrogenase domain protein( EC:1.3.99.3 )	putative acyl-CoA dehydrogenase protein	I		Lipid transport and metabolism	0	159853	1	1797	1797	1797	3	1	3	4	0.65	0.0006	0.0004	-0.729	-1.353	1388.6	405.398	316	2	1	0.000816825	29	138	2	1	0.08	167	SMc02229	-0.16	9.517	1384.5	403.5	1373.5	393.4	27	124	1797	0	158	34	3	0
medicae	Smed_0147	Chr	Peptidoglycan-binding domain 1 protein					0	162099	1	3681	3681	3663	17	5	17	6	0.88	0.0015	0.0017	0.391	NA	2778.17	890.283	713.765	9	8	0.00297559	NA	NA	NA	NA	NA	NA	NA	NA	NA	NA	NA	NA	NA	NA	NA	NA	NA	NA	NA	NA	NA
medicae	Smed_0148	Chr	protein of unknown function DUF81	hypothetical protein	R		General function prediction only	0	166098	1	927	927	927	2	0	2	2	0.55	0.0007	0.0012	1.891	0	690.778	233.222	193.5	0	2	0.00283969	10	61	0	2	0.743	NA	SMc02232	-0.859	0	690.5	233.5	684.4	234.7	10	56	927	0	67	11	2	0
medicae	Smed_0149	Chr	hypothetical protein	hypothetical protein	X		Not in COGs	0	167024	1	804	804	804	0	0	0	1	0	0	0	NA	NA	603.444	197.556	161	0	0	0	13	69	0	0	NA	NA	SMc02234	NA	NA	601.2	196.8	597.4	194.2	10	63	804	0	77	16	0	0
medicae	Smed_0150	Chr	glutathione-dependent formaldehyde-activating GFA					0	168038	1	408	408	402	3	0	3	2	0.41	0.0025	0.0031	0.772	NA	312.083	91.9167	72.0833	2	1	0.0036026	NA	NA	NA	NA	NA	NA	NA	NA	NA	NA	NA	NA	NA	NA	NA	NA	NA	NA	NA	NA	NA
medicae	Smed_0151	Chr	putative transcriptional regulator AsnC family	putative transcription regulator protein	K		Transcription	0	168552	1	237	237	237	0	0	0	1	0	0	0	NA	NA	186.667	47.3333	33	0	0	0	4	23	0	0	NA	NA	SMc02235	NA	NA	186.4	47.6	184.2	49.4	4	22	237	0	26	2	0	0
medicae	Smed_0152	Chr	metallophosphoesterase	hypothetical protein	R		General function prediction only	0	168839	1	726	726	726	3	0	3	3	0.71	0.0014	0.0019	1.273	-0.798	545.278	177.722	147.333	1	2	0.00372648	26	63	1	2	0.447	91	SMc02236	-0.375	1.212	540.5	176	539.4	172	21	56	723	0	83	19	3	0
medicae	Smed_0153	Chr	DEAD H associated domain protein( EC:3.6.1.- )	putative ATP-dependent helicase protein	R		General function prediction only	0	169674	1	2655	2655	2655	9	6	9	7	0.83	0.0011	0.0008	-1.005	0.808	2005.95	646.046	514.917	5	4	0.00205025	63	220	5	4	0.028	286	SMc02237	-0.222	4.365	1981.5	638.4	1902.5	612.9	61	199	2549	0	275	41	9	0
medicae	Smed_0154	Chr	transcriptional regulator BadM Rrf2 family	hypothetical protein	K		Transcription	0	172360	1	507	507	507	0	0	0	1	0	0	0	NA	NA	378.944	125.056	102	0	0	0	8	47	0	0	NA	NA	SMc02238	NA	NA	378.9	125.1	376.8	124.2	8	40	507	0	49	12	0	0
medicae	Smed_0155	Chr	alkylhydroperoxidase like protein AhpD family	hypothetical protein	S		Function unknown	0	172895	1	462	462	462	2	1	2	3	0.44	0.0014	0.001	-0.85	0.584	355.889	103.111	79	2	0	0	13	30	2	0	0.106	NA	SMc02239	0.302	NA	356	103	352.6	100.4	12	28	462	0	43	7	2	0
medicae	Smed_0156	Chr	protein of unknown function DUF161	hypothetical protein	S		Function unknown	0	173458	1	636	636	636	3	1	3	4	0.71	0.0016	0.0016	0.072	0.451	473.111	159.889	133.917	1	2	0.00414212	11	55	1	2	0.366	66	SMc02240	-0.5	2.5	472.9	160.1	470.8	161.5	11	50	636	0	61	12	3	0
medicae	Smed_0157	Chr	Methyltransferase type 12	hypothetical protein	Q		Secondary metabolites biosynthesis transport and catabolism	0	174199	1	1017	1017	1017	4	0	4	3	0.62	0.0013	0.0015	0.546	-0.029	768.713	245.287	196.833	2	2	0.00270001	47	80	2	2	0.333	127	SMc02241	-0.13	1.702	756.5	242.5	707	228.3	43	76	939	1	122	19	3	0.008
medicae	Smed_0158	Chr	hypothetical protein					0	175285	1	267	267	267	0	0	0	1	0	0	0	NA	NA	200.833	63.1667	51	0	0	0	NA	NA	NA	NA	NA	NA	NA	NA	NA	NA	NA	NA	NA	NA	NA	NA	NA	NA	NA	NA	NA
medicae	Smed_0159	Chr	SCP-like extracellular	hypothetical protein	S		Function unknown	0	175554	1	504	504	504	1	0	1	2	0.41	0.0007	0.0008	0.541	0.609	380.611	120.389	98.25	1	0	0	15	39	1	0	0.291	NA	SMc02243	0.278	NA	375.5	119.5	375.4	119.6	13	34	504	0	50	13	1	0
medicae	Smed_0160	Chr	MATE efflux family protein	putative transmembrane protein	V	dinF	Defense mechanisms	0	176103	1	1371	1371	1371	5	3	5	4	0.71	0.0012	0.0009	-0.988	0.782	1010.85	357.148	311	3	2	0.00185435	25	122	3	2	0.039	147	SMc02244	-0.23	7.32	1010.1	357.4	996.7	356.3	22	110	1368	2	139	27	4	0.014
medicae	Smed_0161	Chr	Dihydroorotate oxidase( EC:1.3.3.1 )	dihydroorotate dehydrogenase 2	F	pyrD	Nucleotide transport and metabolism	0	177449	1	1089	1089	1089	8	2	8	6	0.88	0.0024	0.0023	-0.248	0.686	816.583	269.417	219.25	5	3	0.00368729	35	94	5	3	0.039	129	SMc02245	-0.104	4.476	809.9	267.1	803.8	267	33	84	1089	0	122	17	8	0
medicae	Smed_0162	Chr	protein of unknown function DUF952	hypothetical protein	S		Function unknown	0	178534	1	348	348	348	3	1	3	4	0.71	0.0029	0.0029	0.072	-1.631	260.056	84.9444	68.5	1	2	0.00779661	13	41	1	2	0.432	56	SMc02246	-0.426	1.577	255	84	254.3	84.7	13	40	348	0	56	3	3	0
medicae	Smed_0163	Chr	conserved hypothetical signal peptide protein	putative signal peptide protein	N		Cell motility	0	179000	1	438	438	438	2	0	2	3	0.71	0.0015	0.002	1.022	0.764	341.306	93.6944	69.6667	1	1	0.00353425	29	35	1	1	0.503	64	SMc02247	-0.047	1.207	341.3	93.7	341.6	93.4	28	33	438	0	61	4	2	0
medicae	Smed_0164	Chr	two component transcriptional regulator LuxR family	putative transcription regulator protein	T		Signal transduction mechanisms	0	179573	1	648	648	648	3	0	3	3	0.67	0.0015	0.002	0.922	0.833	487.556	157.444	125.833	0	3	0.00630964	12	62	0	3	0.597	NA	SMc02248	-0.838	0	487.4	157.6	486.2	158.8	12	58	648	0	70	11	3	0
medicae	Smed_0165	Chr	integral membrane sensor hybrid histidine kinase	putative sensory transduction histidine kinase transmembrane protein	E		Amino acid transport and metabolism	0	180354	1	3507	3507	3507	14	1	14	6	0.88	0.0013	0.0015	0.698	-0.41	2624.3	879.704	729.167	5	9	0.00338779	68	313	5	9	0.067	381	SMc02249	-0.464	2.557	2618.1	876.9	2604.9	864.9	63	284	3507	0	361	68	14	0
medicae	Smed_0166	Chr	large conductance mechanosensitive channel protein	large-conductance mechanosensitive channel transmembrane protein	M	mscL	Cell wall/membrane biogenesis	0	184078	1	429	429	429	0	0	0	1	0	0	0	NA	NA	324.222	101.778	82	0	0	0	10	36	0	0	NA	NA	SMc02250	NA	NA	324.2	101.8	321.5	101.5	6	32	429	0	39	13	0	0
medicae	Smed_0167	Chr	aminotransferase class I and II	aspartate aminotransferase	E		Amino acid transport and metabolism	0	184634	1	1167	1167	1167	2	0	2	2	0.3	0.0006	0.0005	-0.248	0.541	882.278	281.722	232	0	2	0.00235082	32	118	0	2	0.622	NA	SMc02251	-0.787	0	877.8	280.2	860.3	273.5	21	93	1161	0	126	51	2	0
medicae	Smed_0168	Chr	UDP-glucose 4-epimerase( EC:5.1.3.2 )	UDP-glucose 4-epimerase protein	M	galE	Cell wall/membrane biogenesis	0	185971	1	1029	1029	1029	4	2	4	5	0.82	0.0013	0.0011	-0.459	0.8	772.833	253.167	206.083	3	1	0.00130799	32	104	3	1	0.045	136	SMc02252	-0.015	9.75	770.2	252.8	767.7	246.3	29	93	1029	0	127	19	4	0
medicae	Smed_0169	Chr	chorismate mutase-related enzyme( EC:4.1.3.- )	putative salicylate biosynthesis protein	E	pchB	Amino acid transport and metabolism	0	187021	1	312	312	312	0	0	0	1	0	0	0	NA	NA	241.944	67.0556	50	0	0	0	16	39	0	0	NA	NA	SMc02253	NA	NA	238.6	66.7	234.4	66.7	16	37	306	0	53	3	0	0
medicae	Smed_0170	Chr	cytochrome d ubiquinol oxidase subunit II( EC:1.10.3.- )	putative quinol oxidase subunit II transmembrane protein	C	qxtB	Energy production and conversion	0	187554	1	1005	1005	1005	2	2	2	3	0.32	0.0007	0.0003	-1.451	0.449	760.667	241.333	202	0	2	0.00274425	16	95	0	2	0.736	NA	SMc02254	-0.856	0	760.5	241.5	745.1	235.9	15	80	1005	0	103	28	2	0
medicae	Smed_0171	Chr	cytochrome bd ubiquinol oxidase subunit I( EC:1.10.3.- )	putative quinol oxidase subunit I transmembrane protein	C	qxtA	Energy production and conversion	0	188548	1	1416	1416	1416	4	0	4	4	0.8	0.0009	0.001	0.265	0.972	1079.11	333.889	274	3	1	0.000991765	18	108	3	1	0.013	126	SMc02255	-0.107	18	1078.2	333.9	1098.6	341.3	18	102	1413	0	123	16	4	0
medicae	Smed_0172	Chr	amidohydrolase( EC:3.5.1.32 )	putative hippurate hydrolase protein	X	hipO2	Not in COGs	0	190274	1	1168	1168	1167	2	1	2	3	0.44	0.0006	0.0005	-0.382	0.629	879.556	278.444	223.25	2	0	0	45	101	2	0	0.099	NA	SMc02256	0.308	NA	874.6	277.6	868.7	273.6	42	91	1167	0	139	26	2	0
medicae	Smed_0173	Chr	polar amino acid ABC transporter inner membrane subunit	putative transport system permease ABC transporter protein	E		Amino acid transport and metabolism	0	191442	1	825	825	825	3	0	3	3	0.68	0.0012	0.0015	0.772	0.937	612.667	209.333	175	0	3	0.00474563	12	72	0	3	0.637	NA	SMc02257	-0.857	0	610	209	609.8	209.2	11	66	825	0	79	16	3	0
medicae	Smed_0174	Chr	polar amino acid ABC transporter inner membrane subunit	putative transport system permease ABC transporter protein	E		Amino acid transport and metabolism	0	192263	1	726	726	726	2	1	2	3	0.53	0.0009	0.0008	-0.382	0.629	533.907	189.093	159.25	2	0	0	14	74	2	0	0.03	NA	SMc02258	0.159	NA	531.4	188.6	521.7	186.1	12	70	726	0	87	15	2	0
medicae	Smed_0175	Chr	extracellular solute-binding protein family 3	putative periplasmic binding ABC transporter protein	E		Amino acid transport and metabolism	0	193094	1	783	783	783	0	0	0	1	0	0	0	NA	NA	607.444	172.556	132	0	0	0	11	59	0	0	NA	NA	SMc02259	NA	NA	607.6	172.4	604.6	168.9	11	52	783	0	66	21	0	0
medicae	Smed_0176	Chr	ABC transporter related( EC:3.6.3.21 )	ABC transporter ATP-binding protein	E		Amino acid transport and metabolism	0	193911	1	774	774	774	4	1	4	3	0.53	0.0017	0.0021	0.788	0.829	594.37	176.63	137.25	4	0	0	10	75	4	0	0	NA	SMc02260	0.118	NA	592.3	175.7	618.2	182.9	7	59	774	0	72	26	4	0
medicae	Smed_0177	Chr	transcriptional regulator TetR family	putative transcription regulator protein	K		Transcription	0	194951	1	627	627	627	4	0	4	4	0.71	0.0021	0.0024	0.546	-1.596	474.87	149.13	119	1	3	0.00666144	14	49	1	2	0.418	64	SMc02261	-0.444	1.75	473.4	148.8	464.5	145.2	13	38	615	0	54	21	3	0
medicae	Smed_0178	Chr	aminotransferase class I and II( EC:2.6.1.84 )	putative aminotransferase protein	E		Amino acid transport and metabolism	0	195590	1	1191	1191	1191	3	0	3	4	0.74	0.0008	0.001	0.672	0.035	891.111	296.889	245	1	2	0.00223073	36	128	1	2	0.407	164	SMc02262	-0.447	1.778	889.1	295.9	875.2	288.8	36	113	1191	0	154	38	3	0
medicae	Smed_0179	Chr	thiamine pyrophosphate protein TPP binding domain protein( EC:2.2.1.6 )	hypothetical protein	E	ilvB1	Amino acid transport and metabolism	0	196777	1	1614	1614	1614	1	0	1	2	0.41	0.0002	0.0003	0.541	-1.826	1195.67	415.333	349	1	0	0	35	151	1	0	0.193	NA	SMc02263	0.188	NA	1190.6	414.4	1171.7	411.3	28	121	1614	0	164	71	1	0
medicae	Smed_0180	Chr	hypothetical protein					0	198571	1	423	423	423	0	0	0	1	0	0	0	NA	NA	314.333	105.667	89	0	0	0	NA	NA	NA	NA	NA	NA	NA	NA	NA	NA	NA	NA	NA	NA	NA	NA	NA	NA	NA	NA	NA
medicae	Smed_0181	Chr	protein-export membrane protein SecD	bifunctional preprotein translocase subunit SecD/SecF	U	secD2	Intracellular trafficking and secretion	0	199089	1	2535	2535	2535	7	3	7	6	0.85	0.0009	0.0008	-0.435	-0.278	1910	622	510.833	3	4	0.00212951	30	207	3	4	0.047	237	SMc02265	-0.445	5.175	1905.5	620.5	1891.4	612.9	27	186	2535	1	222	56	6	0.005
medicae	Smed_0182	Chr	hypothetical protein	hypothetical protein	X		Not in COGs	0	202141	1	216	216	216	1	1	1	2	0.17	0.0015	0.0008	-1.141	0.338	162.333	50.6667	40	1	0	0	7	15	1	0	0.348	NA	SMc02266	0.318	NA	162.2	50.8	158.1	51.9	7	14	216	0	23	3	1	0
medicae	Smed_0183	Chr	ABC transporter related					0	202358	1	1080	1080	1080	6	2	6	5	0.67	0.0018	0.0016	-0.411	NA	819.778	255.722	203.25	2	4	0.00517967	NA	NA	NA	NA	NA	NA	NA	NA	NA	NA	NA	NA	NA	NA	NA	NA	NA	NA	NA	NA	NA
medicae	Smed_0184	Chr	transcriptional regulator GntR family					0	203535	1	687	687	687	5	5	5	5	0.58	0.0024	0.0012	-1.831	NA	514.194	169.806	134.917	3	2	0.00390022	NA	NA	NA	NA	NA	NA	NA	NA	NA	NA	NA	NA	NA	NA	NA	NA	NA	NA	NA	NA	NA
medicae	Smed_0185	Chr	Alpha beta hydrolase fold-3 domain protein( EC:3.1.1.- )					0	204218	1	981	981	981	3	2	3	4	0.64	0.001	0.0008	-0.829	NA	714.5	263.5	224	2	1	0.0012567	NA	NA	NA	NA	NA	NA	NA	NA	NA	NA	NA	NA	NA	NA	NA	NA	NA	NA	NA	NA	NA
medicae	Smed_0186	Chr	extracellular solute-binding protein family 1					0	205222	1	1203	1203	1194	3	3	3	4	0.45	0.0008	0.0004	-1.629	NA	918.841	270.25	212.273	0	3	0.00367592	NA	NA	NA	NA	NA	NA	NA	NA	NA	NA	NA	NA	NA	NA	NA	NA	NA	NA	NA	NA	NA
medicae	Smed_0187	Chr	binding-protein-dependent transport systems inner membrane component					0	206521	1	924	924	924	3	2	3	3	0.53	0.0011	0.0008	-0.829	NA	693.389	227.611	193.917	2	1	0.00145485	NA	NA	NA	NA	NA	NA	NA	NA	NA	NA	NA	NA	NA	NA	NA	NA	NA	NA	NA	NA	NA
medicae	Smed_0188	Chr	binding-protein-dependent transport systems inner membrane component					0	207441	1	834	834	834	6	2	6	4	0.73	0.0024	0.0027	0.471	NA	600.778	207.722	176.417	1	5	0.0080202	NA	NA	NA	NA	NA	NA	NA	NA	NA	NA	NA	NA	NA	NA	NA	NA	NA	NA	NA	NA	NA
medicae	Smed_0189	Chr	Xylose isomerase domain protein TIM barrel					0	208298	1	882	882	882	1	0	1	2	0.55	0.0004	0.0006	1.486	NA	667.167	211.833	170	0	1	0.00156321	NA	NA	NA	NA	NA	NA	NA	NA	NA	NA	NA	NA	NA	NA	NA	NA	NA	NA	NA	NA	NA
medicae	Smed_0190	Chr	oxidoreductase domain protein( EC:1.1.1.18 )					0	209176	1	996	996	996	4	3	4	5	0.73	0.0013	0.0009	-1.103	NA	755.157	237.843	191.083	4	0	0	NA	NA	NA	NA	NA	NA	NA	NA	NA	NA	NA	NA	NA	NA	NA	NA	NA	NA	NA	NA	NA
medicae	Smed_0191	Chr	transcriptional regulator BadM Rrf2 family	hypothetical protein	K		Transcription	0	210331	1	462	462	462	0	0	0	1	0	0	0	NA	NA	344.833	114.167	92	0	0	0	13	47	0	0	NA	NA	SMc02267	NA	NA	344.4	114	337.7	110.3	13	39	456	0	56	13	0	0
medicae	Smed_0192	Chr	KpsF GutQ family protein( EC:5.3.1.13 )	putative capsule expression protein	M	kpsF3	Cell wall/membrane biogenesis	0	210924	1	1005	1005	1005	5	3	5	4	0.64	0.0016	0.0013	-0.819	-0.029	751.944	250.056	203.417	2	3	0.00397279	33	75	2	3	0.322	108	SMc02268	-0.294	1.515	745.1	247.9	742	248.3	31	68	1005	0	102	15	5	0
medicae	Smed_0193	Chr	Capsule polysaccharide biosynthesis protein	capsular polysaccharide biosynthesis/export protein	M	rkpJ	Cell wall/membrane biogenesis	0	211898	1	1323	1323	1323	4	4	4	4	0.45	0.001	0.0005	-1.747	-2.858	1000.25	319.75	257	2	2	0.00207124	85	142	2	2	0.333	228	SMc02269	-0.126	1.671	984.1	314.9	965.6	306.4	79	118	1323	1	215	41	4	0.005
medicae	Smed_0194	Chr	sulfatase	capsular polysaccharide biosynthesis\export transmembrane protein	M	rkpI	Cell wall/membrane biogenesis	0	213236	1	1593	1593	1593	8	5	8	5	0.82	0.0017	0.0014	-0.704	-2.064	1220.89	369.111	283	1	7	0.00627988	34	150	1	7	0.361	184	SMc02270	-0.69	0.63	1221.2	368.8	1230	366.6	32	133	1593	0	169	30	8	0
medicae	Smed_0195	Chr	short-chain dehydrogenase reductase SDR	ribitol type dehydrogenase protein	I	rkpH	Lipid transport and metabolism	0	215039	1	804	804	804	6	2	6	5	0.82	0.0025	0.0029	0.694	0.486	607.269	193.731	156.417	0	6	0.0102556	56	81	0	6	0.047	NA	SMc02271	-0.591	0	595.4	190.6	583.9	186.8	50	70	804	1	127	34	6	0.008
medicae	Smed_0196	Chr	8-amino-7-oxonoNAoate synthase	acyl-transferase transferase protein	H	rkpG	Coenzyme transport and metabolism	0	215882	1	1413	1413	1413	10	7	10	3	0.62	0.0023	0.002	-0.632	-1.226	1069.22	340.778	269	4	6	0.0058303	12	106	4	6	0.019	120	SMc02272	-0.498	5.889	1067.5	339.5	1069	336	12	99	1413	1	116	23	9	0.009
medicae	Smed_0197	Chr	Beta-ketoacyl synthase	fatty acid synthase transmembrane protein	Q	rkpA	Secondary metabolites biosynthesis transport and catabolism	0	217291	1	7503	7503	7502	25	7	25	7	0.89	0.0011	0.0013	0.666	0.66	5675.94	1823.56	1473.08	11	14	0.00254226	197	618	11	14	0.017	817	SMc02273	-0.318	2.465	5658.2	1820.3	5600.3	1805.8	172	558	7502	2	773	170	23	0.003
medicae	Smed_0198	Chr	polysaccharide export protein	capsule polysaccharide exporter protein	X	rkpU	Not in COGs	0	225195	1	1188	1188	1188	8	1	8	5	0.82	0.0022	0.0028	1.077	-1.41	898.167	286.833	231.333	1	7	0.00808126	14	94	1	7	0.406	108	SMc02274	-0.745	0.959	895.8	286.2	895.9	289	13	83	1188	1	101	30	8	0.01
medicae	Smed_0199	Chr	Nicotinamidase( EC:3.5.1.- )	pyrazinamidase/nicotinamidase (Includes: pyrazinamidase nicotinamidase) protein	Q	pncA	Secondary metabolites biosynthesis transport and catabolism	0	226557	1	600	600	600	0	0	0	1	0	0	0	NA	NA	454.611	142.389	114	0	0	0	21	62	0	0	NA	NA	SMc02275	NA	NA	450.7	140.3	456.6	144.3	20	57	600	0	80	11	0	0
medicae	Smed_0200	Chr	nicotinate phosphoribosyltransferase( EC:2.4.2.11 )	nicotinate phosphoribosyltransferase	H	pncB	Coenzyme transport and metabolism	0	227261	1	1305	1305	1305	1	0	1	2	0.55	0.0003	0.0004	1.486	0	1008.78	293.222	224	0	1	0.00112931	19	100	0	1	0.842	NA	SMc02276	-0.84	0	1008.9	293.1	1007.8	290.9	16	92	1305	0	113	20	1	0
medicae	Smed_0201	Chr	hypothetical protein	hypothetical protein	X		Not in COGs	0	228702	1	213	213	213	0	0	0	1	0	0	0	NA	NA	162.444	47.5556	35	0	0	0	2	16	0	0	NA	NA	SMc02277	NA	NA	162.4	47.6	162.4	47.6	2	14	213	0	16	4	0	0
medicae	Smed_0202	Chr	hypothetical protein					0	229003	1	561	561	561	7	2	8	5	0.82	0.0047	0.0042	-0.453	NA	413.222	141.778	119	5	1	0.00233562	NA	NA	NA	NA	NA	NA	NA	NA	NA	NA	NA	NA	NA	NA	NA	NA	NA	NA	NA	NA	NA
medicae	Smed_0203	Chr	penicillin-binding protein 1A family					0	229663	1	1977	1977	1977	7	2	7	5	0.74	0.0012	0.0011	-0.383	NA	1499.56	474.444	379	1	6	0.00418771	NA	NA	NA	NA	NA	NA	NA	NA	NA	NA	NA	NA	NA	NA	NA	NA	NA	NA	NA	NA	NA
medicae	Smed_0204	Chr	hypothetical protein					0	231848	1	504	504	504	2	1	2	3	0.44	0.0013	0.0009	-0.85	NA	386.454	114.546	87	2	0	0	NA	NA	NA	NA	NA	NA	NA	NA	NA	NA	NA	NA	NA	NA	NA	NA	NA	NA	NA	NA	NA
medicae	Smed_0205	Chr	hypothetical protein	hypothetical protein	X		Not in COGs	0	232876	1	207	207	207	0	0	0	1	0	0	0	NA	NA	157.444	46.5556	35	0	0	0	8	12	0	0	NA	NA	SMc02304	NA	NA	152.2	45.8	156.3	46.6	6	10	207	0	19	10	0	0
medicae	Smed_0206	Chr	UDP-N-acetylglucosamine 1-carboxyvinyltransferase( EC:2.5.1.7 )	UDP-N-acetylglucosamine 1-carboxyvinyltransferase	M	murA	Cell wall/membrane biogenesis	0	233241	1	1293	1293	1293	3	0	3	4	0.71	0.0008	0.0011	1.623	-0.763	972.287	317.713	264	0	3	0.00312678	11	88	0	3	0.708	NA	SMc02305	-0.889	0	970.2	316.8	962.4	315.5	10	75	1293	0	88	46	3	0
medicae	Smed_0207	Chr	hypothetical protein	hypothetical protein	X		Not in COGs	0	234624	1	441	441	441	1	0	1	2	0.3	0.0008	0.0007	-0.195	0.541	329.556	108.444	87.8333	1	0	0	14	30	1	0	0.333	NA	SMc02306	0.318	NA	329.7	108.3	330.5	107.5	13	30	441	0	43	10	1	0
medicae	Smed_0208	Chr	Histidinol dehydrogenase( EC:1.1.1.23 )	histidinol dehydrogenase	E	hisD	Amino acid transport and metabolism	0	235116	1	1305	1305	1305	5	3	5	5	0.73	0.0013	0.001	-0.684	-0.715	980.213	321.787	266.083	4	1	0.00102906	19	107	4	1	0.003	126	SMc02307	-0.049	22.526	977.9	321.1	962.6	317.7	18	91	1305	0	118	38	5	0
medicae	Smed_0209	Chr	uncharacterised conserved protein UCP032146	hypothetical protein	X		Not in COGs	0	236417	1	477	477	477	0	0	0	1	0	0	0	NA	NA	364.222	109.778	84	0	0	0	6	36	0	0	NA	NA	SMc02308	NA	NA	364.1	109.9	362.4	111.3	6	34	477	0	41	5	0	0
medicae	Smed_0210	Chr	protein tyrosine phosphatase	putative arsenate reductase protein	T		Signal transduction mechanisms	0	236907	1	480	480	480	1	0	1	2	0.41	0.0007	0.0009	0.541	0.609	356.944	120.056	100.75	0	1	0.00275822	17	39	0	1	0.702	NA	SMc02309	-0.696	0	357	120	351.9	116.1	15	33	480	0	55	9	1	0
medicae	Smed_0211	Chr	translation initiation factor IF-1	translation initiation factor IF-1	J	infA	Translation	0	237499	1	264	264	264	0	0	0	1	0	0	0	NA	NA	203.778	57.2222	43	0	0	0	0	8	0	0	NA	NA	SMc02310	NA	NA	198.1	56	169.3	49.8	0	6	219	0	6	3	0	0
medicae	Smed_0212	Chr	maf protein	Maf-like protein	D	maf	Cell cycle control mitosis and meiosis	0	237816	1	666	666	666	4	1	4	5	0.85	0.002	0.0022	0.385	0.2	497.778	165.222	136	0	4	0.00801682	7	37	0	4	0.52	NA	SMc02311	-0.841	0	492.4	163.7	454.4	152	7	30	621	0	40	26	4	0
medicae	Smed_0213	Chr	protein of unknown function DUF329	zinc-binding protein	S		Function unknown	0	238486	1	213	213	213	4	2	4	3	0.53	0.0062	0.0054	-0.459	0.8	160.75	49.25	38	0	4	0.0268946	2	15	0	4	0.648	NA	SMc02312	-0.882	0	160.7	49.3	157.9	49.1	1	12	213	0	16	4	4	0
medicae	Smed_0214	Chr	hypothetical protein					0	239321	1	243	243	243	4	0	4	4	0.77	0.0055	0.0054	-0.017	NA	187.759	52.2407	40	3	1	0.00633872	NA	NA	NA	NA	NA	NA	NA	NA	NA	NA	NA	NA	NA	NA	NA	NA	NA	NA	NA	NA	NA
medicae	Smed_0215	Chr	HPr kinase	hypothetical protein	T		Signal transduction mechanisms	0	239780	1	1101	1101	1101	4	2	4	3	0.53	0.0012	0.001	-0.459	-0.915	812.944	285.056	233.75	1	3	0.003485	73	102	1	3	0.335	176	SMc02314	-0.333	0.466	810.9	284.1	796.7	280.2	67	91	1101	0	171	32	4	0
medicae	Smed_0216	Chr	hypothetical protein	hypothetical protein	X		Not in COGs	0	240867	1	1083	1083	1083	2	1	2	3	0.53	0.0006	0.0005	-0.382	0.629	826.25	253.75	191.333	2	0	0	73	113	2	0	0.158	NA	SMc02315	0.392	NA	811.8	250.2	792.6	248.2	55	92	1083	0	169	55	2	0
medicae	Smed_0217	Chr	hypothetical protein	hypothetical protein	X		Not in COGs	0	242157	1	312	312	312	0	0	0	1	0	0	0	NA	NA	229.889	79.1111	67	0	0	0	11	20	0	0	NA	NA	SMc02316	NA	NA	229.7	79.3	226.4	79.6	10	17	312	0	28	10	0	0
medicae	Smed_0218	Chr	protein of unknown function DUF930	putative signal peptide protein	X		Not in COGs	0	242822	1	390	390	390	3	2	3	4	0.56	0.0025	0.0016	-1.179	0.625	303.889	83.1111	60.25	3	0	0	9	20	3	0	0.044	NA	SMc02317	0.31	NA	304.1	82.9	305.1	81.8	8	17	390	0	25	11	3	0
medicae	Smed_0219	Chr	YbaK prolyl-tRNA synthetase associated region	hypothetical protein	S		Function unknown	0	243362	1	462	462	462	2	2	2	3	0.32	0.0014	0.0007	-1.451	0.449	349.722	109.278	88.0833	2	0	0	12	50	2	0	0.045	NA	SMc02318	0.194	NA	349.8	109.2	346.2	106.8	9	44	462	0	57	14	2	0
medicae	Smed_0220	Chr	hypothetical protein	hypothetical protein	X		Not in COGs	0	243898	1	189	189	189	0	0	0	1	0	0	0	NA	NA	145.333	40.6667	30	0	0	0	7	19	0	0	NA	NA	SMc02319	NA	NA	145.4	40.6	146.4	39.6	7	19	189	0	26	2	0	0
medicae	Smed_0221	Chr	Transglycosylase-associated protein	hypothetical protein	X		Not in COGs	0	244149	1	255	255	255	0	0	0	1	0	0	0	NA	NA	189.889	62.1111	52	0	0	0	0	24	0	0	NA	NA	SMc02320	NA	NA	189.9	62.1	186.8	61.4	14	8	255	0	23	2	0	0
medicae	Smed_0222	Chr	L-rhamnose catabolism isomerase( EC:5.3.1.5 )	putative sugar isomerase protein	M		Cell wall/membrane biogenesis	0	244557	1	1293	1293	1293	6	2	6	6	0.82	0.0015	0.0015	-0.207	0.855	990.5	299.5	236.917	4	2	0.00221128	40	128	4	2	0.032	168	SMc02321	-0.095	6.4	986.5	297.5	970	289.9	35	107	1293	1	156	46	6	0.006
medicae	Smed_0223	Chr	rhamnulose-1-phosphate aldolase alcohol dehydrogenase	short chain dehydrogenase	I		Lipid transport and metabolism	0	245863	1	2100	2100	2100	6	2	6	6	0.88	0.0009	0.0009	-0.236	-0.064	1609.28	487.722	388.75	1	5	0.00339475	41	156	1	5	0.394	197	SMc02322	-0.625	0.761	1604.4	486.6	1591	481.7	40	136	2100	1	181	48	6	0.006
medicae	Smed_0224	Chr	transcriptional regulator DeoR family	putative transcription regulator protein	K		Transcription	0	248159	1	813	813	813	7	2	7	6	0.85	0.0029	0.0027	-0.255	-0.362	624.222	185.778	142	2	5	0.00891224	2	55	2	5	0.053	57	SMc02323	-0.679	11	624.1	185.9	617	184	2	51	813	0	56	14	7	0
medicae	Smed_0225	Chr	rhamnose ABC transporter periplasmic rhamnose-binding protein	putative periplasmic binding ABC transporter protein	G		Carbohydrate transport and metabolism	0	249084	1	990	990	990	2	1	2	3	0.53	0.0007	0.0006	-0.382	0.629	762.778	224.222	179	1	1	0.00147684	6	59	1	1	0.19	65	SMc02324	-0.408	9.833	762.7	224.3	753.4	223	6	50	990	0	60	18	2	0
medicae	Smed_0226	Chr	ABC transporter related( EC:3.6.3.17 )	ABC transporter ATP-binding protein	G		Carbohydrate transport and metabolism	0	250372	1	1512	1512	1512	7	0	7	4	0.71	0.0015	0.0022	1.689	0.629	1145.33	363.667	296.5	2	5	0.00455279	16	117	2	5	0.177	133	SMc02325	-0.594	2.925	1145.1	363.9	1138.9	363.7	16	108	1512	0	129	20	7	0
medicae	Smed_0227	Chr	Monosaccharide-transporting ATPase	ABC transporter permease	G		Carbohydrate transport and metabolism	0	251880	1	981	981	981	4	1	4	4	0.76	0.0014	0.0017	0.908	0.4	735.028	242.972	204.25	1	3	0.00408861	17	72	1	3	0.416	89	SMc03000	-0.559	1.412	734.9	243.2	729.4	242.2	15	65	981	0	85	19	4	0
medicae	Smed_0228	Chr	Monosaccharide-transporting ATPase	ABC transporter permease	G		Carbohydrate transport and metabolism	0	252860	1	1005	1005	1005	2	0	2	2	0.55	0.0007	0.0011	1.891	0	747.722	254.278	217	1	1	0.00130227	14	86	1	1	0.253	100	SMc03001	-0.36	6.143	745.6	253.4	742.8	252.8	13	77	1005	0	94	16	2	0
medicae	Smed_0229	Chr	L-rhamnose 1-epimerase( EC:5.1.3.- )	hypothetical protein	S		Function unknown	0	253875	1	315	315	315	3	0	3	4	0.65	0.0032	0.0032	0.072	-0.382	245.222	66.7778	50	1	2	0.00991765	10	22	1	2	0.464	32	SMc03002	-0.354	1.1	242.6	66.4	242.5	66.5	10	22	315	0	32	2	3	0
medicae	Smed_0230	Chr	carbohydrate kinase FGGY	hypothetical protein	G		Carbohydrate transport and metabolism	0	254186	1	1392	1392	1392	7	3	7	5	0.74	0.0017	0.0017	-0.025	-1.476	1040.52	348.481	288.5	4	3	0.0028507	67	140	4	3	0.126	209	SMc03003	-0.105	2.786	1026.9	343.8	1012.2	338.7	61	128	1389	0	203	24	7	0
medicae	Smed_0231	Chr	hypothetical protein					0	255618	1	225	225	225	1	0	1	2	0.41	0.0015	0.0018	0.541	NA	173	49	37	1	0	0	NA	NA	NA	NA	NA	NA	NA	NA	NA	NA	NA	NA	NA	NA	NA	NA	NA	NA	NA	NA	NA
medicae	Smed_0232	Chr	methyl-accepting chemotaxis sensory transducer	putative chemoreceptor (methyl-accepting chemotaxis protein)	N	mcpE	Cell motility	0	256305	1	1599	1599	1599	6	3	6	5	0.79	0.0012	0.0009	-0.905	0.657	1209.94	386.056	308	2	4	0.003431	84	130	2	4	0.319	217	SMc03004	-0.274	0.774	1187.9	381.1	1181	375.7	77	114	1599	0	203	51	6	0
medicae	Smed_0233	Chr	putative chemotaxis protein CheX	hypothetical protein	X		Not in COGs	0	257929	1	294	294	294	0	0	0	1	0	0	0	NA	NA	219.889	71.1111	56	0	0	0	12	29	0	0	NA	NA	SMc03005	NA	NA	219.8	71.2	219.2	71.5	11	28	294	0	40	2	0	0
medicae	Smed_0234	Chr	response regulator receiver protein	chemotaxis regulator protein	T	cheY1	Signal transduction mechanisms	0	258226	1	366	366	366	2	2	2	3	0.32	0.0018	0.0009	-1.451	0.338	280.102	82.8981	65	1	1	0.00399453	1	18	1	1	0.181	19	SMc03006	-0.447	18	277.4	82.6	277.1	82.5	1	16	366	0	18	4	2	0
medicae	Smed_0235	Chr	CheA signal transduction histidine kinase( EC:2.7.13.3 )	chemotaxis protein (sensory transduction histidine kinase)	N	cheA	Cell motility	0	258611	1	2280	2280	2278	13	2	14	6	0.86	0.002	0.0022	0.265	-0.878	1739.2	534.296	422.667	5	7	0.00433837	64	157	5	7	0.156	223	SMc03007	-0.294	1.752	1726.8	530.8	1705.8	525.4	54	133	2275	0	203	59	13	0
medicae	Smed_0236	Chr	putative CheW protein	chemotaxis protein	N	cheW1	Cell motility	0	260887	1	477	477	477	4	0	4	3	0.62	0.0028	0.0032	0.546	0.809	362.319	111.681	90	1	3	0.00889517	16	34	1	3	0.418	50	SMc03008	-0.43	0.708	357	109.6	347.8	108.8	15	32	468	0	49	4	4	0
medicae	Smed_0237	Chr	Protein-glutamate O-methyltransferase( EC:2.1.1.80 )	chemotaxis protein methyltransferase	N	cheR	Cell motility	0	261360	1	924	924	924	4	1	4	4	0.76	0.0014	0.0017	0.707	-0.257	710.278	210.722	161.917	2	2	0.0031429	23	75	2	2	0.207	101	SMc03009	-0.265	3.261	699.9	206.8	685.4	200.4	21	71	909	0	100	14	4	0
medicae	Smed_0238	Chr	response regulator receiver modulated CheB methylesterase( EC:3.1.1.61 )	chemotaxis-specific methylesterase	N	cheB	Cell motility	0	262280	1	1050	1050	1050	6	0	6	6	0.88	0.0019	0.0022	0.636	1.05	787.593	259.407	214.25	1	5	0.00638261	22	70	1	5	0.377	92	SMc03010	-0.594	0.636	783.7	257.3	773.6	251.7	19	61	1050	0	84	27	6	0
medicae	Smed_0239	Chr	response regulator receiver protein	chemotaxis regulator protein	T	cheY2	Signal transduction mechanisms	0	263329	1	390	390	390	2	0	2	3	0.67	0.0017	0.0022	0.822	0.359	295.981	91.0185	69.1667	1	1	0.00363815	1	32	1	1	0.111	33	SMc03011	-0.47	32	296.1	90.9	295.4	88.6	1	26	390	0	28	12	2	0
medicae	Smed_0240	Chr	CheD( EC:3.5.1.44 )	chemoreceptor glutamine deamidase CheD	N	cheD	Cell motility	0	263715	1	552	552	552	2	0	2	3	0.62	0.0012	0.0013	0.22	-3.01	415.778	133.222	108	1	1	0.00248562	10	43	1	1	0.326	53	SMc03012	-0.311	4.3	415.9	133.1	407.1	126.9	9	32	552	1	43	24	1	0.023
medicae	Smed_0241	Chr	hypothetical protein	hypothetical protein	X		Not in COGs	0	264321	1	378	378	378	0	0	0	1	0	0	0	NA	NA	285.667	89.3333	69	0	0	0	24	47	0	0	NA	NA	SMc03013	NA	NA	285.2	88.8	274.9	82.5	18	41	375	0	67	18	0	0
medicae	Smed_0242	Chr	flagellar M-ring protein FliF	flagellar MS-ring protein	N	fliF	Cell motility	0	264942	1	1674	1674	1674	7	1	7	6	0.88	0.0014	0.0014	-0.025	-0.021	1271.39	399.611	324.167	0	7	0.00580058	21	141	0	7	0.388	NA	SMc03014	-0.87	0	1269.4	398.6	1262.8	395.6	20	133	1674	0	158	31	7	0
medicae	Smed_0243	Chr	regulatory protein LuxR	putative transcription regulator protein	K		Transcription	0	267436	1	738	738	738	3	0	3	3	0.62	0.0013	0.0014	0.072	0.867	561.667	173.333	134	1	2	0.00382084	17	70	1	2	0.392	87	SMc03015	-0.471	2.059	561.7	173.3	559.8	172	15	67	738	0	85	7	3	0
medicae	Smed_0244	Chr	response regulator receiver protein	putative transcription regulator protein	K		Transcription	0	268184	1	744	744	744	5	1	5	5	0.85	0.0022	0.0023	0.092	0.798	565.694	175.306	135.083	2	3	0.00566678	32	70	2	3	0.328	103	SMc03016	-0.286	1.458	554.1	171	547.3	166.9	33	66	741	0	104	7	5	0
medicae	Smed_0245	Chr	hypothetical protein	hypothetical protein	X		Not in COGs	0	269011	1	441	441	441	1	0	1	2	0.3	0.0008	0.0007	-0.195	-2.706	337.944	100.056	74	1	0	0	12	33	1	0	0.283	NA	SMc03017	0.267	NA	335.2	99.8	335.2	100	10	30	441	0	42	13	1	0
medicae	Smed_0246	Chr	flagellar biosynthetic protein FlhB	flagellar biosynthesis protein FlhB	N	flhB	Cell motility	0	269454	1	1083	1083	1083	4	2	4	4	0.64	0.0012	0.0011	-0.459	-0.229	829.046	250.954	199.083	1	3	0.00395857	18	71	1	3	0.422	89	SMc03018	-0.548	1.315	829.2	250.8	825.5	248.4	18	69	1083	0	90	8	4	0
medicae	Smed_0247	Chr	flagellar motor switch protein FliG	flagellar motor switch protein G	N	fliG	Cell motility	0	270709	1	1038	1038	1038	1	0	1	2	0.41	0.0003	0.0004	0.541	0.609	801.333	233.667	178	0	1	0.00141714	13	59	0	1	0.822	NA	SMc03019	-0.819	0	801.5	233.5	791.8	226.8	11	47	1038	0	62	40	1	0
medicae	Smed_0248	Chr	flagellar motor switch protein FliN	flagellar motor switch protein	N	fliN	Cell motility	0	271834	1	648	648	648	1	0	1	2	0.55	0.0005	0.0008	1.486	0	497.111	147.889	118.5	1	0	0	40	49	1	0	0.456	NA	SMc03020	0.449	NA	492.2	147	439.7	151.8	42	12	624	0	64	34	1	0
medicae	Smed_0249	Chr	surface presentation of antigens (SPOA) protein	flagellar motor switch transmembrane protein	N	fliM	Cell motility	0	272501	1	948	948	948	3	1	3	4	0.71	0.001	0.0009	-0.379	0.763	718.389	226.611	180.833	2	1	0.00146127	31	85	2	1	0.166	116	SMc03021	-0.066	5.484	717.8	227.2	700.1	226.7	28	69	948	1	103	40	3	0.01
medicae	Smed_0250	Chr	MotA TolQ ExbB proton channel	flagellar motor protein MotA	N	motA	Cell motility	0	273450	1	879	879	879	3	1	3	4	0.76	0.0011	0.0011	-0.028	0.798	681.667	194.333	149	1	2	0.00340795	5	52	1	2	0.251	57	SMc03022	-0.579	5.2	681.7	194.3	677.7	191.6	5	42	879	0	50	21	3	0
medicae	Smed_0251	Chr	protein of unknown function DUF1217	hypothetical protein	H		Coenzyme transport and metabolism	0	274499	1	780	780	780	1	0	1	2	0.41	0.0004	0.0005	0.541	0.609	598.333	178.667	136	0	1	0.00185339	18	55	0	1	0.757	NA	SMc03023	-0.753	0	598.3	178.7	596.3	177.4	15	44	780	1	64	32	0	0.016
medicae	Smed_0252	Chr	flagellar basal body rod protein	flagellar basal body rod protein FlgF	N	flgF	Cell motility	0	275280	1	726	726	726	3	1	3	4	0.71	0.0014	0.0012	-0.379	-0.486	549.222	173.778	140	2	1	0.00190553	8	47	2	1	0.07	55	SMc03024	-0.188	11.75	549.4	173.6	546	170.3	7	39	726	1	48	23	2	0.021
medicae	Smed_0253	Chr	ATPase FliI YscN family( EC:3.6.3.14 )	flagellum-specific ATP synthase	N	fliI	Cell motility	0	276048	1	1404	1404	1404	6	3	6	7	0.89	0.0014	0.0014	-0.091	-0.171	1049	352	290.5	3	3	0.00282221	24	122	3	3	0.06	146	SMc03025	-0.336	5.083	1042.3	349.7	1025.9	341.8	21	96	1404	1	129	59	6	0.008
medicae	Smed_0254	Chr	hypothetical protein	hypothetical protein	X		Not in COGs	0	277454	1	573	573	573	3	1	3	3	0.53	0.0017	0.0017	-0.028	0.798	438.167	131.833	103.917	1	2	0.0050236	36	39	1	2	0.399	75	SMc03026	-0.187	0.542	428.4	128.7	407.2	120.1	36	35	546	0	73	20	3	0
medicae	Smed_0255	Chr	flagellar basal body rod protein	flagellar basal body rod protein FlgB	N	flgB	Cell motility	0	278152	1	381	381	381	1	0	1	2	0.3	0.0009	0.0008	-0.195	0.541	294	84	65	1	0	0	7	22	1	0	0.267	NA	SMc03027	0.241	NA	294.1	83.9	294.3	83.5	7	20	381	0	27	6	1	0
medicae	Smed_0256	Chr	flagellar basal-body rod protein FlgC	flagellar basal body rod protein FlgC	N	flgC	Cell motility	0	278538	1	420	420	420	2	1	2	3	0.44	0.0016	0.0011	-0.85	0.584	320.991	96.0093	74	2	0	0	4	38	2	0	0.016	NA	SMc03028	0.095	NA	321	96	318.3	94.8	3	27	420	0	31	17	2	0
medicae	Smed_0257	Chr	flagellar hook-basal body complex protein FliE	flagellar hook-basal body protein FliE	N	fliE	Cell motility	0	278957	1	336	336	336	4	2	4	5	0.74	0.0039	0.0031	-0.741	0.659	253.167	79.8333	67.9167	4	0	0	13	29	4	0	0.015	NA	SMc03029	0.31	NA	249.2	77.8	240.6	73.7	10	25	336	1	40	12	4	0.025
medicae	Smed_0258	Chr	flagellar basal-body rod protein FlgG	flagellar basal body rod protein FlgG	N	flgG	Cell motility	0	279304	1	789	789	789	2	1	2	3	0.32	0.0008	0.0006	-0.85	0.584	603.722	182.278	144	0	2	0.00363335	3	59	0	2	0.908	NA	SMc03030	-0.952	0	603.7	182.3	597	178.6	2	49	789	0	54	23	2	0
medicae	Smed_0259	Chr	SAF domain protein	flagellar basal body P-ring biosynthesis protein FlgA	N	flgA	Cell motility	0	280111	1	510	510	510	2	1	2	3	0.53	0.0013	0.0011	-0.382	0.629	375.444	131.556	113	0	2	0.00503421	22	33	0	2	0.373	NA	SMc03031	-0.6	0	372.9	130.6	356.6	126.8	15	26	507	0	44	25	2	0
medicae	Smed_0260	Chr	flagellar P-ring protein	flagellar basal body P-ring protein	N	flgI	Cell motility	0	280617	1	1116	1116	1116	2	1	2	3	0.53	0.0006	0.0006	-0.047	0.584	827.602	285.398	237	0	2	0.00232054	11	96	0	2	0.808	NA	SMc03032	-0.897	0	827.6	285.4	800.9	273.1	9	76	1113	0	91	49	2	0
medicae	Smed_0261	Chr	hypothetical protein	hypothetical protein	S		Function unknown	0	281729	1	540	540	540	2	1	2	3	0.44	0.0012	0.0009	-0.85	0.584	415.204	121.796	93	0	2	0.00543759	21	36	0	2	0.411	NA	SMc03033	-0.632	0	414.9	122.1	409.1	122.9	19	28	540	0	48	28	2	0
medicae	Smed_0262	Chr	flagellar L-ring protein	flagellar basal body L-ring protein	N	flgH	Cell motility	0	282265	1	711	711	711	2	1	2	3	0.53	0.0009	0.0008	-0.382	-2.067	545.556	162.444	126	0	2	0.00407695	3	49	0	2	0.891	NA	SMc03034	-0.942	0	545.3	162.7	531.9	159.1	3	34	711	0	42	29	2	0
medicae	Smed_0263	Chr	flagellar basal body-associated protein FliL	flagellar transmembrane protein	X	fliL	Not in COGs	0	282992	1	492	492	492	1	1	1	2	0.17	0.0007	0.0003	-1.141	0.338	371.444	117.556	96	0	1	0.00281687	19	27	0	1	0.596	NA	SMc03035	-0.587	0	371.4	117.6	351.3	110.8	12	19	492	0	35	35	1	0
medicae	Smed_0264	Chr	flagellar biosynthetic protein FliP	flagellar biosynthesis protein FliP	N	fliP	Cell motility	0	283491	1	738	738	738	1	1	1	2	0.17	0.0004	0.0002	-1.141	0.338	567.435	167.565	135	0	1	0.00197619	4	48	0	1	0.925	NA	SMc03036	-0.923	0	567.4	167.6	562.8	166.2	3	38	738	1	42	28	1	0.024
medicae	Smed_0265	Chr	flagellin domain protein					0	284499	1	1188	1188	1188	4	3	4	3	0.53	0.0011	0.0008	-1.103	NA	897.611	285.889	235.417	1	3	0.00347484	NA	NA	NA	NA	NA	NA	NA	NA	NA	NA	NA	NA	NA	NA	NA	NA	NA	NA	NA	NA	NA
medicae	Smed_0266	Chr	flagellin domain protein	flagellin B protein	N	flaB	Cell motility	0	286024	1	1188	1188	1188	8	1	8	4	0.76	0.0022	0.0028	0.986	-0.997	902.333	282.667	231.75	2	6	0.0070289	90	122	2	5	0.245	219	SMc03038	-0.29	0.542	862.1	270.6	541.7	163.1	122	91	1185	0	231	94	8	0
medicae	Smed_0267	Chr	flagellin domain protein	flagellin D protein	N	flaD	Cell motility	0	287475	1	1188	1188	1188	5	1	5	5	0.85	0.0014	0.0016	0.598	0.611	900.051	284.949	234.917	3	2	0.0023242	82	114	3	2	0.253	201	SMc03039	0.018	2.085	871.5	270.5	511.9	157.3	93	93	1188	1	192	52	4	0.005
medicae	Smed_0268	Chr	flagellin domain protein	flagellin protein	N	flaC	Cell motility	0	288963	1	966	966	966	0	0	0	1	0	0	0	NA	NA	737.722	225.278	180	0	0	0	7	83	0	0	NA	NA	SMc03040	NA	NA	737.8	225.2	610.8	183	4	59	966	0	71	69	0	0
medicae	Smed_0269	Chr	hypothetical protein					0	289969	1	306	306	306	3	0	3	4	0.71	0.0032	0.0039	0.672	NA	224.972	77.2778	61.8333	1	2	0.0085701	NA	NA	NA	NA	NA	NA	NA	NA	NA	NA	NA	NA	NA	NA	NA	NA	NA	NA	NA	NA	NA
medicae	Smed_0270	Chr	hypothetical protein	hypothetical protein	X		Not in COGs	0	290271	1	648	648	648	2	0	2	3	0.62	0.001	0.0011	0.22	0.541	486.778	158.222	126	0	2	0.00418575	39	70	0	2	0.419	NA	SMc03041	-0.642	0	484.8	157.2	477.3	153.8	30	49	648	1	89	44	2	0.011
medicae	Smed_0271	Chr	OmpA MotB domain protein	flagellar motor protein MotB	N	motB	Cell motility	0	290915	1	1194	1194	1194	5	2	5	4	0.76	0.0014	0.0014	-0.043	0.584	920.5	270.5	205.75	4	1	0.00122417	41	105	4	1	0.026	149	SMc03042	0.081	10.244	904	266.5	873.8	258	37	80	1185	1	130	54	5	0.008
medicae	Smed_0272	Chr	chemotaxis precursor (motility protein C) transmembrane	chemotaxis protein	X	motC	Not in COGs	0	292112	1	1302	1302	1302	7	2	7	6	0.88	0.0018	0.0017	-0.128	0.534	980.796	318.204	256.917	5	2	0.0020813	43	96	5	2	0.034	139	SMc03043	0.024	5.581	976.1	316.9	920.2	346.5	90	15	1301	0	118	67	7	0
medicae	Smed_0273	Chr	chemotaxis protein (motility protein D)					0	293410	1	1416	1416	1416	6	2	6	5	0.73	0.0014	0.0015	0.316	NA	1056.24	356.759	295.5	3	3	0.00278456	NA	NA	NA	NA	NA	NA	NA	NA	NA	NA	NA	NA	NA	NA	NA	NA	NA	NA	NA	NA	NA
medicae	Smed_0274	Chr	Lytic transglycosylase catalytic	hypothetical protein	M		Cell wall/membrane biogenesis	0	294803	1	525	525	525	0	0	0	1	0	0	0	NA	NA	403.111	118.889	93	0	0	0	16	51	0	0	NA	NA	SMc03045	NA	NA	398.3	117.7	407	122	15	40	525	0	60	19	0	0
medicae	Smed_0275	Chr	two component transcriptional regulator winged helix family	putative transcription regulator protein	T		Signal transduction mechanisms	0	295599	1	672	672	672	0	0	0	1	0	0	0	NA	NA	516.333	152.667	117	0	0	0	9	55	0	0	NA	NA	SMc03046	NA	NA	516.4	152.6	511.8	151.2	8	46	672	0	56	16	0	0
medicae	Smed_0276	Chr	flagellar basal body FlaE domain protein	flagellar hook protein FlgE	N	flgE	Cell motility	0	296360	1	1209	1209	1209	4	0	4	3	0.55	0.0011	0.0015	1.15	0.229	910.463	295.537	241.167	1	3	0.0033614	46	108	1	3	0.417	157	SMc03047	-0.451	0.783	893.3	285.7	804.5	254.5	45	87	1209	1	139	74	3	0.007
medicae	Smed_0277	Chr	flagellar hook-associated protein FlgK	flagellar hook-associated protein FlgK	N	flgK	Cell motility	0	297591	1	1419	1419	1419	5	0	5	6	0.86	0.0012	0.0014	0.868	-1.115	1068.56	347.444	282.667	3	2	0.00190614	32	103	3	2	0.086	137	SMc03048	-0.163	4.828	1061.6	345.4	1051.7	345	31	88	1419	0	123	40	5	0
medicae	Smed_0278	Chr	flagellar hook-associated 3 family protein	flagellar hook-associated protein FlgL	N	flgL	Cell motility	0	299012	1	1053	1053	1053	5	1	5	5	0.83	0.0016	0.0019	0.733	0.708	801.167	248.833	196	4	1	0.00133077	17	85	4	1	0.005	102	SMc03049	-0.033	20	798.8	248	781.1	240.1	11	66	1038	0	83	39	5	0
medicae	Smed_0279	Chr	flagellar FlaF family protein	flagellar biosynthesis regulatory protein FlaF	X	flaF	Not in COGs	0	300102	1	348	348	348	0	0	0	1	0	0	0	NA	NA	275.056	69.9444	48	0	0	0	1	16	0	0	NA	NA	SMc03050	NA	NA	275	70	274.2	70.3	1	15	348	0	16	8	0	0
medicae	Smed_0280	Chr	flagellar FlbT family protein	flagellar biosynthesis repressor FlbT	X	flbT	Not in COGs	0	300446	1	450	450	450	0	0	0	1	0	0	0	NA	NA	347.778	99.2222	73	0	0	0	6	24	0	0	NA	NA	SMc03051	NA	NA	347.5	99.5	343.3	100.4	6	22	450	0	29	8	0	0
medicae	Smed_0281	Chr	flagellar hook capping protein	flagellar basal body rod modification protein	N	flgD	Cell motility	0	300886	1	417	417	417	1	0	1	2	0.41	0.0008	0.001	0.541	0.609	317.833	96.1667	75.25	1	0	0	6	19	1	0	0.269	NA	SMc03052	0.24	NA	317.9	96.1	313.2	94.1	5	17	417	0	24	8	1	0
medicae	Smed_0282	Chr	flagellar biosynthetic protein FliQ	flagellar biosynthesis protein FliQ	N	fliQ	Cell motility	0	301309	1	267	267	267	1	1	2	3	0.44	0.0025	0.0016	-0.983	NA	200.778	60.2222	50	0	0	0	0	15	0	0	NA	NA	SMc03053	NA	NA	200.8	60.2	195.3	58.8	0	10	267	0	11	11	1	0
medicae	Smed_0283	Chr	flagellar biosynthesis protein FlhA	flagellar biosynthesis protein FlhA	N	flhA	Cell motility	0	301717	1	2088	2088	2088	10	5	10	6	0.76	0.0016	0.0014	-0.443	-0.017	1585.06	499.944	398.583	2	8	0.00529882	14	156	2	8	0.172	170	SMc03054	-0.718	2.786	1578.4	497.6	1557.5	486.7	9	116	2088	0	141	77	10	0
medicae	Smed_0284	Chr	flagellar biosynthetic protein FliR	flagellar biosynthesis protein FliR	N	fliR	Cell motility	0	303801	1	753	753	753	2	1	2	3	0.53	0.0009	0.0009	-0.047	-0.494	578.87	171.13	135.667	1	1	0.00193502	15	64	1	1	0.321	79	SMc03055	-0.31	4.267	578.6	171.4	573.5	173.1	13	58	753	0	72	20	2	0
medicae	Smed_0285	Chr	hypothetical protein	hypothetical protein	X		Not in COGs	0	304558	1	414	414	414	1	1	1	2	0.17	0.0008	0.0004	-1.141	0.338	314.667	96.3333	75	0	1	0.00343743	14	35	0	1	0.72	NA	SMc03056	-0.714	0	312.7	95.3	310.7	94	14	27	414	0	43	18	1	0
medicae	Smed_0286	Chr	hypothetical protein	hypothetical protein	M		Cell wall/membrane biogenesis	0	305070	1	552	552	552	0	0	0	1	0	0	0	NA	NA	427.667	121.333	94	0	0	0	12	43	0	0	NA	NA	SMc03071	NA	NA	425.6	120.4	425.1	120.5	12	37	552	0	51	20	0	0
medicae	Smed_0287	Chr	hypothetical protein	hypothetical protein	X		Not in COGs	0	305787	1	369	369	369	0	0	0	1	0	0	0	NA	NA	283.944	82.0556	60	0	0	0	3	29	0	0	NA	NA	SMc03072	NA	NA	284	82	282.6	80.4	3	26	369	0	30	14	0	0
medicae	Smed_0288	Chr	hypothetical protein	hypothetical protein	X		Not in COGs	0	306155	1	570	570	570	1	0	1	2	0.41	0.0006	0.0007	0.541	0.609	430.667	136.333	110.25	1	0	0	31	45	1	0	0.416	NA	SMc03057	0.408	NA	430.4	136.1	421.1	131.3	27	36	567	0	67	22	1	0
medicae	Smed_0289	Chr	glycosyl transferase family 2	putative glycosyltransferase protein	M		Cell wall/membrane biogenesis	0	306770	1	990	990	990	0	0	0	1	0	0	0	NA	NA	744.389	242.611	196	0	0	0	57	111	0	0	NA	NA	SMc03058	NA	NA	742	242	732.6	236.4	51	97	990	0	153	37	0	0
medicae	Smed_0290	Chr	Methenyltetrahydrofolate cyclohydrolase( EC:3.5.4.9 )	bifunctional methylenetetrahydrofolate dehydrogenase/methenyltetrahydrofolate cyclohydrolase	H	folD2	Coenzyme transport and metabolism	0	308111	1	900	900	900	2	0	2	3	0.55	0.0007	0.0007	-0.248	-3.594	672.944	224.056	188	0	2	0.00295587	25	88	0	2	0.611	NA	SMc03059	-0.779	0	668.2	222.8	661.2	220.8	23	75	900	0	101	26	2	0
medicae	Smed_0291	Chr	Alanine racemase	putative transcription regulator protein	K	aglR	Transcription	0	309037	1	1104	1104	1104	3	2	3	3	0.53	0.0009	0.0007	-0.829	0.659	838.944	262.056	208	1	2	0.00252724	34	119	1	2	0.409	153	SMc03060	-0.444	1.75	820.7	258.2	786.4	253.5	27	103	1046	0	135	22	3	0
medicae	Smed_0292	Chr	extracellular solute-binding protein family 1	alpha-glucoside ABC transporter periplasmic-binding protein	G	aglE	Carbohydrate transport and metabolism	0	310401	1	1359	1359	1359	0	0	0	1	0	0	0	NA	NA	1049.5	306.5	236	0	0	0	11	81	0	0	NA	NA	SMc03061	NA	NA	1047.5	305.5	1052	309.1	11	75	1359	0	87	18	0	0
medicae	Smed_0293	Chr	binding-protein-dependent transport systems inner membrane component	alpha-glucoside ABC transporter permease	G	aglF	Carbohydrate transport and metabolism	0	311839	1	1083	1083	1083	3	2	3	4	0.56	0.0009	0.0006	-1.179	0.625	841.944	238.056	187.917	1	2	0.00278203	21	70	1	2	0.42	91	SMc03062	-0.436	1.667	831.7	234.2	784.2	219.7	20	64	1011	0	88	12	3	0
medicae	Smed_0294	Chr	binding-protein-dependent transport systems inner membrane component	alpha-glucoside ABC transporter permease	G	aglG	Carbohydrate transport and metabolism	0	312923	1	1143	1143	1143	5	0	5	3	0.55	0.0014	0.0013	-0.313	0.915	845.88	294.12	243.167	2	3	0.00337759	19	101	2	3	0.163	120	SMc03063	-0.442	3.544	844	293	836.8	288.1	17	89	1143	0	116	23	5	0
medicae	Smed_0295	Chr	alpha amylase catalytic region( EC:3.2.1.20 )	alpha-glucosidase protein	G	aglA	Carbohydrate transport and metabolism	0	314094	1	1656	1656	1656	10	2	10	5	0.85	0.002	0.0025	1.006	-0.058	1286.5	366.5	272	2	8	0.00722814	51	156	2	8	0.291	207	SMc03064	-0.554	0.765	1283.5	366.5	1271.4	366	49	143	1656	1	198	35	9	0.005
medicae	Smed_0296	Chr	ABC transporter related	alpha-glucoside ABC transporter ATP-binding protein	G	aglK	Carbohydrate transport and metabolism	0	315769	1	1089	1089	1089	6	0	6	5	0.86	0.0018	0.0026	1.625	0.535	830.861	255.139	205	2	4	0.00519151	15	79	2	4	0.21	94	SMc03065	-0.507	2.633	830.7	255.3	826.5	256.1	9	65	1089	0	78	34	6	0
medicae	Smed_0297	Chr	hypothetical protein	hypothetical protein	X		Not in COGs	0	316945	1	429	429	429	1	0	1	2	0.3	0.0008	0.0007	-0.195	0.541	338.778	87.2222	58	0	1	0.0037965	12	22	0	1	0.657	NA	SMc03066	-0.647	0	336.3	86.9	323.1	85.6	12	20	408	0	32	11	1	0
medicae	Smed_0298	Chr	6-phosphogluconate dehydratase( EC:4.2.1.12 )	phosphogluconate dehydratase	E	edd	Amino acid transport and metabolism	0	317540	1	1821	1821	1821	5	1	5	4	0.71	0.0009	0.001	0.193	-1.229	1381.94	436.056	354	0	5	0.00379698	19	132	0	5	0.518	NA	SMc03068	-0.874	0	1379.7	435.3	1364.3	431.9	16	114	1821	0	142	49	5	0
medicae	Smed_0299	Chr	6-phosphogluconolactonase( EC:3.1.1.31 )	6-phosphogluconolactonase	G	pgl	Carbohydrate transport and metabolism	0	319461	1	699	699	696	2	0	2	3	0.68	0.001	0.0012	0.688	0.809	518.432	171.659	142.765	2	0	0	23	57	2	0	0.09	NA	SMc03069	0.288	NA	515.6	171.6	509.5	172.1	18	48	696	0	74	19	2	0
medicae	Smed_0300	Chr	glucose-6-phosphate 1-dehydrogenase( EC:1.1.1.49 )	glucose-6-phosphate 1-dehydrogenase	G	zwf	Carbohydrate transport and metabolism	0	320165	1	1476	1476	1476	2	1	2	3	0.32	0.0004	0.0003	-0.85	-1.572	1145.14	327.861	251.167	2	0	0	14	112	2	0	0.015	NA	SMc03070	0.111	NA	1142.4	327.6	1136	323.7	13	101	1476	0	121	23	2	0
medicae	Smed_0301	Chr	FAD dependent oxidoreductase( EC:1.4.3.- )	putative oxidoreductase protein	E	ordL2	Amino acid transport and metabolism	0	321846	1	1311	1311	1311	2	0	2	2	0.3	0.0005	0.0005	-0.248	0.541	1001.83	306.167	244	0	2	0.00216313	46	102	0	2	0.479	NA	SMc00761	-0.689	0	996.9	304.4	974.2	298.7	45	95	1287	0	143	19	2	0
medicae	Smed_0302	Chr	Glutamate--putrescine ligase( EC:6.3.1.2 )	putative glutamine synthetase protein	E		Amino acid transport and metabolism	0	323149	1	1437	1437	1437	2	0	2	3	0.68	0.0005	0.0006	0.755	-1.572	1109.5	324.5	250	0	2	0.00204092	14	127	0	2	0.813	NA	SMc00762	-0.901	0	1109.4	324.6	1098.9	321.9	14	120	1437	0	138	22	2	0
medicae	Smed_0303	Chr	HI0933 family protein	hypothetical protein	R		General function prediction only	0	324710	1	1185	1185	1185	6	2	6	5	0.83	0.0017	0.0016	-0.178	0.749	902.5	279.5	228	5	1	0.00118476	38	99	5	1	0.009	137	SMc00763	0.111	13.026	898	278	882.1	278.5	31	83	1185	0	125	46	6	0
medicae	Smed_0304	Chr	conserved hypothetical unknown transmembrane protein					0	326166	1	141	141	141	0	0	0	1	0	0	0	NA	NA	104.778	33.2222	27	0	0	0	NA	NA	NA	NA	NA	NA	NA	NA	NA	NA	NA	NA	NA	NA	NA	NA	NA	NA	NA	NA	NA
medicae	Smed_0305	Chr	methyl-accepting chemotaxis sensory transducer	methyl-accepting chemotaxis protein	N	mcpZ	Cell motility	0	326610	1	2526	2526	2526	10	5	10	6	0.86	0.0013	0.0011	-0.763	0.831	1928.19	594.806	470	4	6	0.00334031	75	236	4	6	0.142	313	SMc00765	-0.359	2.098	1918.6	592.4	1890.3	584	69	207	2526	0	290	68	10	0
medicae	Smed_0306	Chr	transcriptional regulator LysR family	putative transcription regulator protein	K		Transcription	0	329484	1	876	876	876	5	2	5	6	0.76	0.0019	0.002	0.261	-0.806	663.426	209.574	168.75	4	1	0.00158006	16	87	4	1	0.004	104	SMc00766	-0.045	21.75	663.3	209.7	648.7	203.3	14	70	876	1	95	30	4	0.011
medicae	Smed_0307	Chr	hypothetical protein	hypothetical protein	X		Not in COGs	0	330550	1	240	240	240	0	0	0	1	0	0	0	NA	NA	179.778	57.2222	47	0	0	0	0	18	0	0	NA	NA	SMc00767	NA	NA	179.8	57.2	176.3	54.7	0	15	240	0	17	6	0	0
medicae	Smed_0308	Chr	isocitrate lyase( EC:4.1.3.1 )	isocitrate lyase	C	aceA	Energy production and conversion	0	330900	1	1290	1290	1290	2	0	2	3	0.67	0.0005	0.0007	0.822	0.359	996.611	290.389	226.833	1	1	0.00114033	6	128	1	1	0.098	134	SMc00768	-0.455	21.333	993.8	290.2	989.4	288.6	6	115	1290	0	124	29	2	0
medicae	Smed_0309	Chr	protein of unknown function DUF955	hypothetical protein	K		Transcription	0	332417	1	1413	1413	1413	3	0	3	3	0.67	0.0007	0.0008	0.522	-2.776	1058.61	351.389	284	1	2	0.00188475	40	138	1	2	0.41	178	SMc00769	-0.442	1.725	1056.5	350.5	1041.8	344.2	35	129	1413	0	171	28	3	0
medicae	Smed_0310	Chr	extracellular solute-binding protein family 1	putrescine-binding periplasmic protein	E	potF	Amino acid transport and metabolism	0	334002	1	1095	1095	1095	7	5	7	3	0.44	0.0021	0.0014	-1.304	0.791	857.944	234.056	175	1	6	0.00848874	12	87	1	6	0.407	99	SMc00770	-0.736	1.208	856.1	232.9	849.7	228.6	11	79	1095	1	94	21	6	0.011
medicae	Smed_0311	Chr	spermidine putrescine ABC transporter ATPase subunit	putrescine ABC transporter ATP-binding protein	E	potG	Amino acid transport and metabolism	0	335252	1	1143	1143	1143	4	1	4	4	0.71	0.0012	0.0011	-0.097	-0.451	874.056	265.944	208.25	1	3	0.00373543	24	89	1	3	0.423	113	SMc00771	-0.538	1.236	868.1	262.9	859.3	258.1	19	83	1143	1	107	27	3	0.009
medicae	Smed_0312	Chr	binding-protein-dependent transport systems inner membrane component	putrescine ABC transporter permease	E	potH	Amino acid transport and metabolism	0	336399	1	912	912	912	2	1	2	3	0.62	0.0007	0.0008	0.22	0.225	693.324	215.676	170	1	1	0.00153536	13	75	1	1	0.266	88	SMc00772	-0.352	5.769	693.4	215.6	686.2	210.5	7	67	912	0	80	22	2	0
medicae	Smed_0313	Chr	Ornithine carbamoyltransferase	putrescine ABC transporter permease	E	potI	Amino acid transport and metabolism	0	337314	1	822	822	822	5	2	5	3	0.44	0.002	0.0016	-0.684	-0.024	613.759	205.241	171.833	2	3	0.00484026	9	69	2	3	0.113	78	SMc00773	-0.485	5.111	613.7	205.3	610.7	204.9	9	66	822	0	78	8	5	0
medicae	Smed_0314	Chr	AsmA family protein	hypothetical protein	M		Cell wall/membrane biogenesis	0	338140	1	1827	1827	1827	13	3	13	5	0.79	0.0024	0.0028	0.714	-0.047	1356.85	467.148	389.917	9	4	0.00283541	97	155	9	4	0.022	257	SMc00838	0.077	3.595	1341.1	463	1314.2	450.6	92	141	1815	1	253	34	13	0.004
medicae	Smed_0315	Chr	acetoacetyl-CoA synthase( EC:6.2.1.16 )	acetoacetyl-CoA synthetase	I	acsA2	Lipid transport and metabolism	0	340138	1	1953	1953	1953	11	3	11	7	0.91	0.0019	0.0018	-0.076	-0.034	1497.49	452.509	355.5	6	5	0.00365892	55	166	6	5	0.031	223	SMc00774	-0.206	3.622	1478.6	447.4	1471.1	445.9	51	159	1953	1	223	32	11	0.004
medicae	Smed_0316	Chr						0	342252	1	114	114	114	1	0	1	2	0.41	0.0029	0.0036	0.541	NA	86.1389	24.8611	19.25	1	0	0	NA	NA	NA	NA	NA	NA	NA	NA	NA	NA	NA	NA	NA	NA	NA	NA	NA	NA	NA	NA	NA
medicae	Smed_0317	Chr	binding-protein-dependent transport systems inner membrane component	putative IRON(III) permease protein	P	fbpB	Inorganic ion transport and metabolism	0	342410	1	1713	1713	1713	0	0	0	1	0	0	0	NA	NA	1268.67	441.333	376	0	0	0	54	156	0	0	NA	NA	SMc00775	NA	NA	1262.6	439.8	1224.9	430.1	50	139	1683	0	199	43	0	0
medicae	Smed_0318	Chr	PAS PAC sensor signal transduction histidine kinase	putative sensor histidine kinase protein	T		Signal transduction mechanisms	0	344380	1	3417	3417	3417	11	3	11	7	0.91	0.0011	0.0011	0.079	-0.282	2588.19	825.806	664.917	8	3	0.00120297	345	193	8	3	0.221	542	SMc00776	0.369	1.492	2468.3	855.4	2406.3	841	293	173	3368	0	503	111	11	0
medicae	Smed_0319	Chr	phasin	hypothetical protein	X		Not in COGs	0	348029	1	447	447	447	1	1	1	2	0.17	0.0007	0.0004	-1.141	0.338	342.556	101.444	79	0	1	0.00326424	16	25	0	1	0.619	NA	SMc00777	-0.61	0	342.6	101.4	333.7	98.3	15	19	447	0	37	9	1	0
medicae	Smed_0320	Chr	response regulator receiver protein					0	348806	1	828	828	824	3	2	3	4	0.7	0.0012	0.0011	-0.379	NA	633.376	189.715	143.098	3	0	0	NA	NA	NA	NA	NA	NA	NA	NA	NA	NA	NA	NA	NA	NA	NA	NA	NA	NA	NA	NA	NA
medicae	Smed_0321	Chr	short-chain dehydrogenase reductase SDR	putative oxidoreductase protein	I		Lipid transport and metabolism	0	349836	1	768	768	768	2	0	2	3	0.62	0.0009	0.0009	0.22	-0.854	580.167	184.833	149	0	2	0.00358311	24	70	0	2	0.561	NA	SMc00778	-0.745	0	580.3	184.7	562.5	176.9	19	47	768	0	72	57	2	0
medicae	Smed_0322	Chr	FAD-linked oxidoreductase	putative FAD-dependent oxidoreductase protein	C		Energy production and conversion	0	350614	1	1239	1239	1239	8	1	8	4	0.76	0.0021	0.0026	0.94	0.206	959.639	276.361	210.917	3	5	0.00599106	21	105	3	5	0.119	127	SMc00779	-0.458	3	957.6	275.4	941.5	267	18	91	1239	1	120	45	7	0.008
medicae	Smed_0323	Chr	transcriptional regulator LysR family	putative transcription regulator protein	K		Transcription	0	351889	1	882	882	882	8	0	8	4	0.8	0.003	0.0043	1.739	0.499	661.481	217.519	177.583	1	7	0.0106564	28	83	1	7	0.276	111	SMc00780	-0.623	0.423	659.5	216.5	648.3	212.7	24	77	882	2	105	22	6	0.019
medicae	Smed_0324	Chr	methylmalonate-semialdehyde dehydrogenase( EC:1.2.1.27 )	putative malonic semialdehyde oxidative decarboxylase protein	C	iolA	Energy production and conversion	0	352885	1	1497	1497	1497	27	0	27	6	0.88	0.006	0.0076	1.19	0.337	1155.67	338.333	268.75	5	22	0.0215322	9	93	5	22	0.095	102	SMc00781	-0.727	2.348	1151.1	336.9	1141.2	330.6	8	78	1497	2	92	40	26	0.022
medicae	Smed_0325	Chr	protein of unknown function DUF898 transmembrane	hypothetical protein	S		Function unknown	0	354591	1	1119	1119	1118	5	2	5	5	0.79	0.0015	0.0014	-0.212	-1.441	835.5	280	226.833	2	3	0.00354792	79	123	2	3	0.35	203	SMc00782	-0.209	1.038	832.5	279.1	790.8	285.2	128	55	1112	1	192	34	5	0.005
medicae	Smed_0326	Chr	peptidase M48 Ste24p	hypothetical protein	O		Posttranslational modification protein turnover chaperones	0	355699	1	1062	1062	1062	10	1	10	5	0.79	0.0031	0.003	-0.147	0.072	655.931	223.569	183.492	6	4	0.0059246	75	122	6	4	0.102	199	SMc00783	-0.019	2.44	648.4	220.5	719.5	243.3	63	106	1052	0	191	29	10	0
medicae	Smed_0327	Chr	extracellular solute-binding protein family 1	putative iron binding protein	P		Inorganic ion transport and metabolism	0	356839	1	1041	1041	1041	5	2	5	4	0.76	0.0016	0.0015	-0.212	-0.562	805.722	232.278	176.75	0	5	0.00712809	28	54	0	5	0.135	NA	SMc00784	-0.659	0	805.6	232.4	796.8	230.4	26	49	1041	0	79	16	5	0
medicae	Smed_0328	Chr	transcriptional regulator BadM Rrf2 family	iron-responsive transcriptional regulator	K	rirA	Transcription	0	358069	1	465	465	465	0	0	0	1	0	0	0	NA	NA	351	111	85	0	0	0	4	30	0	0	NA	NA	SMc00785	NA	NA	351	111	346.4	109.3	4	26	465	0	32	9	0	0
medicae	Smed_0329	Chr	extracellular solute-binding protein family 5	periplasmic dipeptide-binding protein	E	dppA1	Amino acid transport and metabolism	0	358968	1	1596	1596	1596	3	1	3	4	0.76	0.0006	0.0007	0.622	0.625	1243.41	349.593	269.083	1	2	0.00189443	12	88	1	2	0.294	100	SMc00786	-0.547	3.667	1240.8	349.2	1235.9	347.1	12	82	1596	0	97	19	3	0
medicae	Smed_0330	Chr	Nickel-transporting ATPase	peptide ABC transporter permease	E	dppB1	Amino acid transport and metabolism	0	360668	1	1005	1005	1005	3	1	3	4	0.68	0.001	0.0009	-0.128	0.729	752.315	249.685	207.667	2	1	0.00132623	18	62	2	1	0.13	80	SMc00787	-0.108	6.889	752.8	249.2	750.9	241.6	17	58	1005	0	76	16	3	0
medicae	Smed_0331	Chr	binding-protein-dependent transport systems inner membrane component	peptide ABC transporter permease	E	dppC1	Amino acid transport and metabolism	0	361683	1	909	909	909	6	1	6	5	0.74	0.0022	0.0025	0.52	0.953	672.889	233.111	196.917	1	5	0.00710261	9	70	1	5	0.395	79	SMc00788	-0.719	1.556	670.8	232.2	669.9	233.1	9	68	909	0	78	5	6	0
medicae	Smed_0332	Chr	ABC transporter related	peptide ABC transporter ATP-binding protein	E	dppD1	Amino acid transport and metabolism	0	362593	1	855	855	855	1	1	1	2	0.17	0.0004	0.0002	-1.141	-3.72	656.278	195.722	153	0	1	0.00169188	7	50	0	1	0.879	NA	SMc00789	-0.877	0	656.3	195.7	653.8	194.3	7	46	855	0	55	9	1	0
medicae	Smed_0333	Chr	ABC transporter related	peptide ABC transporter ATP-binding protein	E	dppF1	Amino acid transport and metabolism	0	363444	1	828	828	828	1	0	1	2	0.55	0.0004	0.0007	1.486	0	632.611	192.389	149	1	0	0	8	69	1	0	0.115	NA	SMc00790	0.104	NA	632.6	192.4	626.3	189.7	6	64	828	0	74	9	1	0
medicae	Smed_0334	Chr	Endoribonuclease L-PSP	hypothetical protein	J		Translation	0	364338	1	345	345	345	1	0	1	2	0.55	0.001	0.0016	1.486	0	259.556	82.4444	69	0	1	0.00401651	4	15	0	1	0.8	NA	SMc00791	-0.789	0	259.5	82.5	259	83	4	14	345	0	18	8	1	0
medicae	Smed_0335	Chr	hypothetical protein	hypothetical protein	X		Not in COGs	0	364834	1	171	171	171	1	0	1	2	0.55	0.0019	0.0032	1.486	0	123.778	44.2222	37	0	1	0.00748807	7	11	0	1	0.632	NA	SMc00792	-0.611	0	123.7	44.3	121	44	6	9	171	0	17	5	1	0
medicae	Smed_0336	Chr	protein of unknown function UPF0118	putative permease protein	R		General function prediction only	0	365106	1	1131	1131	1131	1	0	1	2	0.3	0.0003	0.0003	-0.195	0.541	841.5	286.5	235	0	1	0.00115581	41	111	0	1	0.732	NA	SMc00793	-0.73	0	839.6	285.4	831.8	281.2	39	101	1131	0	145	18	1	0
medicae	Smed_0337	Chr	RNA polymerase sigma-24 subunit ECF subfamily	two-component response regulator	T		Signal transduction mechanisms	0	366319	1	798	798	798	4	1	4	4	0.71	0.0017	0.0016	-0.178	-0.937	605.639	189.361	148.083	2	2	0.00349744	22	77	2	2	0.192	99	SMc00794	-0.278	3.5	603	189	600.1	188.5	18	73	798	0	94	18	4	0
medicae	Smed_0338	Chr	hypothetical protein					0	367354	1	195	195	195	0	0	0	1	0	0	0	NA	NA	148.167	43.8333	33	0	0	0	NA	NA	NA	NA	NA	NA	NA	NA	NA	NA	NA	NA	NA	NA	NA	NA	NA	NA	NA	NA	NA
medicae	Smed_0339	Chr	17 kDa surface antigen	hypothetical protein	X		Not in COGs	0	367744	1	249	249	249	1	0	1	2	0.41	0.0013	0.0016	0.541	0.609	180.972	65.0278	56	0	1	0.00509227	3	31	0	1	0.914	NA	SMc00795	-0.912	0	178.3	64.7	176.6	63.4	3	29	249	0	33	9	1	0
medicae	Smed_0340	Chr	hypothetical protein					0	368390	1	195	195	195	0	0	0	1	0	0	0	NA	NA	144.778	47.2222	38	0	0	0	NA	NA	NA	NA	NA	NA	NA	NA	NA	NA	NA	NA	NA	NA	NA	NA	NA	NA	NA	NA	NA
medicae	Smed_0341	Chr	protein of unknown function DUF1328	hypothetical protein	X		Not in COGs	0	368700	1	165	165	165	0	0	0	1	0	0	0	NA	NA	119.722	42.2778	36	0	0	0	0	12	0	0	NA	NA	SMc00796	NA	NA	119.7	42.3	119.8	42.2	0	12	165	0	12	0	0	0
medicae	Smed_0342	Chr	FAD dependent oxidoreductase( EC:1.4.99.1 )	putative oxidoreductase protein	E		Amino acid transport and metabolism	0	369055	1	1254	1254	1254	4	0	4	3	0.55	0.0011	0.001	-0.299	-0.833	951.722	299.278	240.833	2	2	0.00221292	18	116	2	2	0.091	134	SMc00797	-0.366	6.444	949.7	298.4	943.7	295.2	17	108	1254	0	131	19	4	0
medicae	Smed_0343	Chr	periplasmic binding protein LacI transcriptional regulator					0	370334	1	960	960	960	3	0	3	4	0.8	0.001	0.0015	1.473	NA	728.611	228.389	185.75	1	2	0.00289978	NA	NA	NA	NA	NA	NA	NA	NA	NA	NA	NA	NA	NA	NA	NA	NA	NA	NA	NA	NA	NA
medicae	Smed_0344	Chr	Monosaccharide-transporting ATPase					0	371323	1	1044	1044	1044	1	1	1	2	0.17	0.0003	0.0002	-1.141	NA	775.333	265.667	229	0	1	0.00124645	NA	NA	NA	NA	NA	NA	NA	NA	NA	NA	NA	NA	NA	NA	NA	NA	NA	NA	NA	NA	NA
medicae	Smed_0345	Chr	ABC transporter related					0	372363	1	816	816	816	5	2	5	5	0.73	0.002	0.0021	0.159	NA	611.917	201.083	168.083	3	2	0.00329355	NA	NA	NA	NA	NA	NA	NA	NA	NA	NA	NA	NA	NA	NA	NA	NA	NA	NA	NA	NA	NA
medicae	Smed_0346	Chr	acetylornithine deacetylase or succinyl-diaminopimelate desuccinylase( EC:3.5.1.16 )					0	373223	1	1344	1344	1341	6	1	6	6	0.85	0.0015	0.0015	0.025	NA	1016.5	323.5	265.667	2	4	0.00409446	NA	NA	NA	NA	NA	NA	NA	NA	NA	NA	NA	NA	NA	NA	NA	NA	NA	NA	NA	NA	NA
medicae	Smed_0347	Chr	hypothetical protein					0	375017	1	249	249	249	2	1	2	3	0.44	0.0027	0.0019	-0.85	NA	186.324	59.6759	48	2	0	0	NA	NA	NA	NA	NA	NA	NA	NA	NA	NA	NA	NA	NA	NA	NA	NA	NA	NA	NA	NA	NA
medicae	Smed_0348	Chr	MgtC SapB transporter	hypothetical protein	S		Function unknown	0	375292	1	558	558	558	2	1	2	3	0.53	0.0012	0.001	-0.382	-0.988	420.167	134.833	110	1	1	0.00245592	34	67	1	1	0.453	101	SMc00799	-0.163	1.971	411.3	131.2	410.4	133.3	31	64	557	0	99	11	2	0
medicae	Smed_0349	Chr	hypothetical protein					0	375961	1	444	444	444	3	1	3	4	0.71	0.0022	0.0023	0.072	NA	325.444	115.556	100	1	2	0.00573126	NA	NA	NA	NA	NA	NA	NA	NA	NA	NA	NA	NA	NA	NA	NA	NA	NA	NA	NA	NA	NA
medicae	Smed_0350	Chr	hypothetical protein	hypothetical protein	C		Energy production and conversion	0	376714	1	660	660	660	4	1	4	5	0.82	0.002	0.0022	0.265	0.225	489.944	167.056	137.5	3	1	0.00198221	37	74	3	1	0.107	111	SMc00801	0.083	6	480.8	163.9	480.5	156.2	33	68	657	0	107	16	4	0
medicae	Smed_0351	Chr	hypothetical protein	hypothetical protein	X		Not in COGs	0	377410	1	441	441	441	0	0	0	1	0	0	0	NA	NA	329	109	87	0	0	0	18	36	0	0	NA	NA	SMc00802	NA	NA	316.5	104	271.1	88.1	18	34	366	0	53	9	0	0
medicae	Smed_0352	Chr	putative transmembrane protein					0	377865	1	240	240	240	2	0	2	2	0.41	0.0028	0.0034	0.688	NA	173.833	63.1667	54.75	1	1	0.00524231	NA	NA	NA	NA	NA	NA	NA	NA	NA	NA	NA	NA	NA	NA	NA	NA	NA	NA	NA	NA	NA
medicae	Smed_0353	Chr	protein of unknown function DUF899 thioredoxin family protein	hypothetical protein	S		Function unknown	0	378111	1	768	768	768	5	2	5	5	0.73	0.0022	0.0021	-0.144	-0.806	591.731	173.269	135	3	2	0.00382227	26	75	3	2	0.106	101	SMc00803	-0.143	4.327	587.7	171.3	607.8	178	25	69	768	0	99	10	5	0
medicae	Smed_0354	Chr	hypothetical protein	hypothetical protein	X		Not in COGs	0	379000	1	1242	1242	1242	5	2	5	3	0.57	0.0014	0.0011	-0.831	0.78	770.538	290.417	251.652	1	1	0.00114022	63	129	1	1	0.444	193	SMc00804	-0.172	2.048	768.9	289.2	829.1	310.1	60	120	1224	0	191	26	5	0
medicae	Smed_0355	Chr	hypothetical protein	hypothetical protein	X		Not in COGs	0	380277	1	645	645	645	2	0	2	2	0.3	0.001	0.0009	-0.248	0.719	489.833	152.167	124	0	2	0.00435232	33	83	0	2	0.517	NA	SMc00805	-0.716	0	482.5	150.5	480.1	149.9	28	79	645	0	111	15	2	0
medicae	Smed_0356	Chr	protein of unknown function DUF1236	hypothetical protein	X		Not in COGs	0	381192	1	369	369	369	0	0	0	1	0	0	0	NA	NA	273.778	92.2222	76	0	0	0	23	44	0	0	NA	NA	SMc00806	NA	NA	271.1	91.9	265	89	22	39	369	0	63	9	0	0
medicae	Smed_0357	Chr	hypothetical protein					0	381902	1	462	462	455	3	2	3	3	0.44	0.0022	0.0014	-1.179	NA	346.629	109.508	89.5303	3	0	0	NA	NA	NA	NA	NA	NA	NA	NA	NA	NA	NA	NA	NA	NA	NA	NA	NA	NA	NA	NA	NA
medicae	Smed_0358	Chr	Putative protein-S-isoprenylcysteine methyltransferase-like protein					0	382662	1	444	444	444	4	4	4	4	0.45	0.003	0.0015	-1.747	NA	334.546	106.454	85	3	1	0.00311064	NA	NA	NA	NA	NA	NA	NA	NA	NA	NA	NA	NA	NA	NA	NA	NA	NA	NA	NA	NA	NA
medicae	Smed_0359	Chr	transcriptional regulator TetR family					0	383109	1	582	582	582	2	0	2	3	0.62	0.0011	0.0012	0.22	NA	438.944	140.056	109	0	2	0.00472868	NA	NA	NA	NA	NA	NA	NA	NA	NA	NA	NA	NA	NA	NA	NA	NA	NA	NA	NA	NA	NA
medicae	Smed_0360	Chr						0	384000	0.9281184	473	473	473	14	2	14	7	0.77	0.0104	0.0132	1.234	NA	323.008	112.401	93.3939	8	5	0.0153479	NA	NA	NA	NA	NA	NA	NA	NA	NA	NA	NA	NA	NA	NA	NA	NA	NA	NA	NA	NA	NA
medicae	Smed_0361	Chr	Uncharacterized protein UPF0065					0	384863	1	972	972	972	3	0	3	4	0.71	0.001	0.0013	0.872	NA	732.306	236.694	196.75	3	0	0	NA	NA	NA	NA	NA	NA	NA	NA	NA	NA	NA	NA	NA	NA	NA	NA	NA	NA	NA	NA	NA
medicae	Smed_0362	Chr	putative tricarboxylic transport membrane protein					0	385890	1	474	474	474	3	0	3	4	0.65	0.0021	0.0021	0.072	NA	358.5	112.5	92.9167	2	1	0.00294346	NA	NA	NA	NA	NA	NA	NA	NA	NA	NA	NA	NA	NA	NA	NA	NA	NA	NA	NA	NA	NA
medicae	Smed_0363	Chr	protein of unknown function DUF112 transmembrane					0	386374	1	1500	1500	1500	4	0	4	4	0.8	0.0009	0.0011	0.868	NA	1112.39	384.611	322.833	3	1	0.000860972	NA	NA	NA	NA	NA	NA	NA	NA	NA	NA	NA	NA	NA	NA	NA	NA	NA	NA	NA	NA	NA
medicae	Smed_0364	Chr	GntR domain protein					0	388023	1	819	819	819	2	0	2	2	0.41	0.0008	0.001	0.688	NA	638.833	177.167	126	0	2	0.00373817	NA	NA	NA	NA	NA	NA	NA	NA	NA	NA	NA	NA	NA	NA	NA	NA	NA	NA	NA	NA	NA
medicae	Smed_0365	Chr	aconitate hydratase domain protein( EC:4.2.1.3 )					0	388975	1	2619	2619	2619	8	1	8	5	0.74	0.001	0.0011	0.529	NA	1967.06	648.944	530.5	5	3	0.00153082	NA	NA	NA	NA	NA	NA	NA	NA	NA	NA	NA	NA	NA	NA	NA	NA	NA	NA	NA	NA	NA
medicae	Smed_0366	Chr	transcriptional regulator LysR family					0	391945	1	897	897	897	0	0	0	1	0	0	0	NA	NA	674.389	219.611	176	0	0	0	NA	NA	NA	NA	NA	NA	NA	NA	NA	NA	NA	NA	NA	NA	NA	NA	NA	NA	NA	NA	NA
medicae	Smed_0367	Chr	hypothetical protein					0	392937	1	321	321	321	1	1	1	2	0.17	0.001	0.0005	-1.141	NA	247.444	70.5556	53.0833	1	0	0	NA	NA	NA	NA	NA	NA	NA	NA	NA	NA	NA	NA	NA	NA	NA	NA	NA	NA	NA	NA	NA
medicae	Smed_0368	Chr	short-chain dehydrogenase reductase SDR					0	393257	1	780	780	780	3	1	3	3	0.62	0.0013	0.0016	0.822	NA	577.852	199.148	166	2	1	0.00166278	NA	NA	NA	NA	NA	NA	NA	NA	NA	NA	NA	NA	NA	NA	NA	NA	NA	NA	NA	NA	NA
medicae	Smed_0369	Chr	transcriptional regulator MarR family					0	394056	1	468	468	468	0	0	0	1	0	0	0	NA	NA	351.389	113.611	87	0	0	0	NA	NA	NA	NA	NA	NA	NA	NA	NA	NA	NA	NA	NA	NA	NA	NA	NA	NA	NA	NA	NA
medicae	Smed_0370	Chr	hypothetical protein					0	394667	1	783	783	783	4	1	4	3	0.53	0.0017	0.0019	0.385	NA	597.926	182.074	145.75	1	3	0.00545612	NA	NA	NA	NA	NA	NA	NA	NA	NA	NA	NA	NA	NA	NA	NA	NA	NA	NA	NA	NA	NA
medicae	Smed_0371	Chr	glucose-methanol-choline oxidoreductase( EC:1.1.99.1 )					0	395655	1	1629	1629	1627	22	14	22	8	0.89	0.0046	0.0032	-1.346	NA	1025.37	323.452	257.318	14	7	0.00736255	NA	NA	NA	NA	NA	NA	NA	NA	NA	NA	NA	NA	NA	NA	NA	NA	NA	NA	NA	NA	NA
medicae	Smed_0372	Chr	Ppx GppA phosphatase( EC:3.6.1.11 )	hypothetical protein	F		Nucleotide transport and metabolism	0	398129	1	1530	1530	1530	3	2	3	4	0.64	0.0006	0.0005	-0.829	0.629	1130.83	396.167	337	2	1	0.000835859	50	117	2	1	0.195	173	SMc00810	-0.034	4.68	1079.2	380.6	956.9	332.3	44	107	1308	0	165	40	3	0
medicae	Smed_0373	Chr	ribosomal RNA methyltransferase RrmJ FtsJ( EC:2.1.1.- )	cell division protein	J	ftsJ	Translation	0	399655	1	738	738	738	0	0	0	1	0	0	0	NA	NA	566.611	168.389	130	0	0	0	14	59	0	0	NA	NA	SMc00811	NA	NA	564.7	167.3	557.8	163.5	13	54	732	0	69	24	0	0
medicae	Smed_0374	Chr	Glyoxalase bleomycin resistance protein dioxygenase	hypothetical protein	E		Amino acid transport and metabolism	0	400396	1	384	384	384	2	1	2	3	0.59	0.0017	0.0017	-0.047	0.584	289.056	91.9444	73.6667	0	2	0.00720303	16	34	0	2	0.475	NA	SMc00812	-0.68	0	286.7	91.3	284.3	93.6	13	29	384	0	47	19	2	0
medicae	Smed_0375	Chr	transposase IS116 IS110 IS902 family protein					0	401023	0.4051447	933	575	575	0	0	0	1	0	0	0	NA	NA	297.626	86.4192	67.2576	0	0	0	NA	NA	NA	NA	NA	NA	NA	NA	NA	NA	NA	NA	NA	NA	NA	NA	NA	NA	NA	NA	NA
medicae	Smed_0376	Chr	transposase IS116 IS110 IS902 family protein					0	402469	1	858	858	857	9	5	9	6	0.88	0.0035	0.0029	-0.711	NA	646.371	205.674	163.379	7	2	0.00327001	NA	NA	NA	NA	NA	NA	NA	NA	NA	NA	NA	NA	NA	NA	NA	NA	NA	NA	NA	NA	NA
medicae	Smed_0377	Chr	drug resistance transporter EmrB QacA subfamily	putative transport transmembrane protein	G		Carbohydrate transport and metabolism	0	403375	1	1413	1413	1413	5	1	5	4	0.76	0.0012	0.0013	0.328	-0.114	1054.17	355.833	300.083	2	3	0.00279181	26	133	2	3	0.167	159	SMc00813	-0.436	3.41	1049.9	354.1	1032.5	349.9	24	116	1413	0	151	31	5	0
medicae	Smed_0378	Chr	beta-lactamase domain protein	putative signal peptide protein	R		General function prediction only	0	405136	1	981	981	978	6	2	6	6	0.86	0.002	0.0022	0.403	-1.423	746.972	230.028	181.333	3	3	0.00431869	30	88	3	3	0.148	119	SMc00814	-0.246	2.933	740.8	227.3	732	224.4	24	74	975	1	110	29	5	0.009
medicae	Smed_0379	Chr	inosine-5'-monophosphate dehydrogenase( EC:1.1.1.205 )	inositol-5-monophosphate dehydrogenase	F	guaB	Nucleotide transport and metabolism	0	406307	1	1503	1503	1503	3	0	3	4	0.79	0.0007	0.0008	0.922	-0.359	1137.08	362.917	298	0	3	0.00273732	13	116	0	3	0.731	NA	SMc00815	-0.899	0	1134.9	362.1	1121	357.9	12	101	1503	0	120	31	3	0
medicae	Smed_0380	Chr	protein of unknown function DUF1123	hypothetical protein	S		Function unknown	0	407887	0.997602	417	417	417	4	0	4	4	0.77	0.0032	0.0046	1.552	0.514	314.258	97.3788	80.7121	2	2	0.00680106	16	39	2	2	0.276	55	SMc00816	-0.209	2.438	314.5	97.3	316.2	97	15	34	417	0	51	10	4	0
medicae	Smed_0381	Chr	Carboxymethylenebutenolidase( EC:3.1.1.45 )	putative carboxymethylenebutenolidase (dienelactone hydrolase) protein	Q		Secondary metabolites biosynthesis transport and catabolism	0	408389	1	876	876	876	5	2	5	6	0.85	0.0019	0.002	0.126	0.086	670.889	202.111	159.083	2	3	0.00491521	21	78	2	3	0.235	100	SMc00817	-0.388	2.476	666	201	661.7	198.9	19	71	868	0	97	15	5	0
medicae	Smed_0382	Chr	transcriptional regulator LysR family	putative hydrogen peroxide-inducible genes activator (morphology and AUTO-aggregation control protein)	K	oxyR	Transcription	0	409265	1	954	954	954	10	2	10	6	0.88	0.0035	0.0036	0.197	-0.768	718.037	232.963	188.25	4	6	0.00852855	43	98	4	6	0.216	144	SMc00818	-0.295	1.519	705	228.2	689.7	226.5	41	89	936	2	139	21	9	0.014
medicae	Smed_0383	Chr	Catalase( EC:1.11.1.6 )	catalase hydroperoxidase HPII(III) protein	P	katA	Inorganic ion transport and metabolism	0	410335	1	1485	1485	1485	14	4	14	7	0.89	0.0031	0.0034	0.363	-1.082	1157.49	324.509	245.917	8	6	0.00612259	27	116	8	6	0.003	143	SMc00819	-0.24	5.728	1154.6	324.4	1152.4	326.3	24	106	1485	0	137	29	14	0
medicae	Smed_0384	Chr	transcriptional regulator LysR family	putative transcriptional regulator protein	K		Transcription	0	411903	1	951	951	951	6	3	6	5	0.82	0.0021	0.002	-0.12	-0.464	722.782	225.218	179	2	4	0.00588123	6	78	2	4	0.079	84	SMc00820	-0.595	6.5	720.9	224.1	709.6	216.7	6	62	951	0	75	28	6	0
medicae	Smed_0385	Chr	hypothetical protein	hypothetical protein	X		Not in COGs	0	413060	1	297	297	297	0	0	0	1	0	0	0	NA	NA	221.944	72.0556	56	0	0	0	21	37	0	0	NA	NA	SMc00821	NA	NA	221.9	72.1	217.2	70.8	19	30	297	0	52	12	0	0
medicae	Smed_0386	Chr	hypothetical protein	hypothetical protein	S		Function unknown	0	413660	1	846	846	846	3	3	3	4	0.45	0.0012	0.0006	-1.629	0.449	667.333	175.667	130	2	1	0.00188504	37	61	2	1	0.276	98	SMc00824	0.044	3.297	658.3	172.9	640.8	169.8	31	58	834	0	95	18	3	0
medicae	Smed_0387	Chr	glutamate--cysteine ligase( EC:6.3.2.2 )	putative glutamate--cysteine ligase precursor protein	X	gsh1	Not in COGs	0	414615	1	1374	1374	1374	5	5	5	4	0.45	0.0012	0.0006	-1.831	-0.855	1056.33	314.667	244	0	5	0.00526175	17	110	0	5	0.496	NA	SMc00825	-0.866	0	1056.6	314.4	1045.6	306.7	15	92	1374	0	112	42	5	0
medicae	Smed_0388	Chr	protein of unknown function DUF558( EC:2.1.1.- )	hypothetical protein	S		Function unknown	0	416148	1	738	738	738	4	3	4	4	0.56	0.0018	0.0012	-1.103	-3.505	557.611	177.389	140.75	3	1	0.00186674	24	79	3	1	0.045	104	SMc00826	-0.017	9.875	551	175	547.4	172.6	21	73	738	0	101	12	4	0
medicae	Smed_0389	Chr	phosphate transporter	putative transport transmembrane protein	X		Not in COGs	0	416904	1	1506	1506	1506	3	2	3	4	0.64	0.0007	0.0005	-0.579	-0.208	1110.92	392.083	336.917	1	2	0.00168913	39	152	1	2	0.393	191	SMc00827	-0.462	1.949	1109.3	390.7	1122.8	390.7	39	134	1503	0	179	29	3	0
medicae	Smed_0390	Chr	NUDIX hydrolase	hypothetical protein	L		Replication recombination and repair	0	418612	1	507	507	507	1	1	1	2	0.17	0.0007	0.0003	-1.141	0.338	389.722	114.278	86	0	1	0.00289767	17	41	0	1	0.712	NA	SMc00828	-0.707	0	387.2	113.8	388.6	112.2	16	38	507	0	54	12	1	0
medicae	Smed_0391	Chr	GntR domain protein	putative transcription regulator protein	K		Transcription	0	419392	1	858	858	858	3	0	3	5	0.79	0.0012	0.0015	0.922	0.719	652.333	202.667	158.167	3	0	0	41	86	2	0	0.109	NA	SMc00829	0.323	NA	642.1	199.3	622	190	40	80	828	0	124	14	2	0
medicae	Smed_0392	Chr	hypothetical protein	hypothetical protein	X		Not in COGs	0	420394	1	1269	1269	1269	4	1	4	5	0.79	0.001	0.001	-0.178	0.729	951.352	314.648	256	0	4	0.00420965	13	106	0	4	0.636	NA	SMc00830	-0.891	0	948.7	314.3	946.5	313.1	13	96	1269	1	111	28	4	0.009
medicae	Smed_0393	Chr	transcriptional regulator LysR family	putative transcription regulator protein	K		Transcription	0	421682	1	897	897	897	5	0	5	4	0.82	0.0018	0.0023	0.868	0.22	676.597	217.403	174	3	2	0.00304632	18	77	3	2	0.054	95	SMc00831	-0.211	6.417	676.3	217.7	667.7	217	17	67	897	1	90	21	4	0.011
medicae	Smed_0394	Chr	D-lactate dehydrogenase (cytochrome)( EC:1.1.3.15 )	glycolate oxidase subunit protein	C	glcD	Energy production and conversion	0	422685	1	1440	1440	1440	1	1	1	2	0.17	0.0002	0.0001	-1.141	0.338	1097.22	339.778	273	0	1	0.000974576	24	120	0	1	0.834	NA	SMc00832	-0.833	0	1094.2	339.8	1080.4	340.7	21	107	1440	0	133	39	1	0
medicae	Smed_0395	Chr	FAD linked oxidase domain protein	glycolate oxidase subunit protein	C	glcE	Energy production and conversion	0	424121	1	1218	1218	1218	3	0	3	4	0.65	0.0008	0.001	0.822	0.347	895.167	319.833	272	1	2	0.0020707	36	117	1	2	0.419	153	SMc00833	-0.431	1.625	892.6	319.4	887.5	315.4	30	97	1218	0	135	38	3	0
medicae	Smed_0396	Chr	protein of unknown function DUF224 cysteine-rich region domain protein	glycolate oxidase IRON-sulfur subunit protein	X	glcF	Not in COGs	0	425463	1	1293	1293	1293	2	2	2	3	0.32	0.0005	0.0003	-1.451	0.449	968.398	321.602	260.917	2	0	0	30	121	2	0	0.043	NA	SMc00926	0.199	NA	966.5	320.5	983.7	323.7	28	116	1293	0	146	24	2	0
medicae	Smed_0397	Chr	ErfK YbiS YcfS YnhG family protein	putative signal peptide protein	S		Function unknown	0	426880	1	687	687	687	0	0	0	1	0	0	0	NA	NA	526.833	157.167	127	0	0	0	13	62	0	0	NA	NA	SMc00925	NA	NA	520.9	154.1	522.5	154.2	12	53	687	0	69	12	0	0
medicae	Smed_0398	Chr	ErfK YbiS YcfS YnhG family protein	hypothetical protein	S		Function unknown	0	427756	1	741	741	741	1	1	1	2	0.17	0.0004	0.0002	-1.141	-3.72	562.333	175.667	144	0	1	0.00188504	29	64	0	1	0.691	NA	SMc00924	-0.688	0	555	174	552	171	22	54	741	1	83	20	0	0.012
medicae	Smed_0399	Chr	DNA-3-methyladenine glycosylase I( EC:3.2.2.20 )	DNA-3-methyladenine glycosylase I protein	L	tag	Replication recombination and repair	0	428776	1	636	636	636	2	1	2	3	0.53	0.001	0.0009	-0.382	0.629	490.389	142.611	109	2	0	0	15	55	2	0	0.053	NA	SMc00923	0.214	NA	485.7	141.3	481.1	139.9	14	48	636	0	66	20	2	0
medicae	Smed_0400	Chr	permease for cytosine purines uracil thiamine allantoin	putative transporter transmembrane protein	F		Nucleotide transport and metabolism	0	429481	1	1452	1452	1452	6	3	6	6	0.85	0.0014	0.0013	-0.12	0.195	1108.08	340.917	274.083	3	3	0.00291396	18	112	3	3	0.042	130	SMc00922	-0.362	6.222	1106.6	339.6	1107	338.7	16	106	1452	0	125	28	6	0
medicae	Smed_0401	Chr	protein of unknown function DUF305					0	431188	1	381	381	381	3	2	3	4	0.56	0.0026	0.0017	-1.179	NA	299.222	78.7778	58	1	2	0.00840692	NA	NA	NA	NA	NA	NA	NA	NA	NA	NA	NA	NA	NA	NA	NA	NA	NA	NA	NA	NA	NA
medicae	Smed_0402	Chr	hypothetical protein	hypothetical protein	X		Not in COGs	0	432104	1	427	427	426	1	1	1	2	0.17	0.0008	0.0004	-1.141	0.338	312.333	101.667	80	0	1	0.00325711	42	27	0	1	0.4	NA	SMc00931	-0.391	0	307.7	100.5	304.2	99.9	39	24	426	0	68	8	1	0
medicae	Smed_0403	Chr	histidyl-tRNA synthetase( EC:6.1.1.21 )	histidyl-tRNA synthetase	J	hisS	Translation	0	432749	1	1524	1524	1521	10	6	10	6	0.85	0.0022	0.0017	-0.876	0.549	1168.45	349.824	272.545	1	9	0.00851928	17	114	1	9	0.384	131	SMc00919	-0.77	0.745	1165.3	348.8	1156.9	348.8	15	101	1512	0	118	32	10	0
medicae	Smed_0404	Chr	tRNA synthetase class II (G H P and S)	ATP phosphoribosyltransferase regulatory subunit	E	hisZ	Amino acid transport and metabolism	0	434278	1	1134	1134	1134	2	1	2	3	0.53	0.0006	0.0005	-0.382	0.629	849.278	281.722	226	2	0	0	23	99	2	0	0.039	NA	SMc00918	0.189	NA	844.5	280.5	844.5	281.8	22	93	1134	0	119	13	2	0
medicae	Smed_0405	Chr	ATP phosphoribosyltransferase( EC:2.4.2.17 )	ATP phosphoribosyltransferase catalytic subunit	E	hisG	Amino acid transport and metabolism	0	435408	1	696	696	696	4	1	4	5	0.83	0.0019	0.002	0.104	0.857	522.944	170.056	139.833	2	2	0.00389448	16	71	2	2	0.15	88	SMc00917	-0.316	4.438	520.3	169.7	513.2	167.8	15	68	696	0	89	8	4	0
medicae	Smed_0406	Chr	Glutathione S-transferase domain( EC:2.5.1.18 )					0	436224	1	708	708	708	2	0	2	3	0.68	0.0009	0.0012	0.688	NA	547.611	157.389	123	1	1	0.00210396	NA	NA	NA	NA	NA	NA	NA	NA	NA	NA	NA	NA	NA	NA	NA	NA	NA	NA	NA	NA	NA
medicae	Smed_0407	Chr	FAD-dependent pyridine nucleotide-disulphide oxidoreductase( EC:1.18.1.3 )	putative oxidoreductase protein	R		General function prediction only	0	436959	1	1281	1281	1281	4	2	4	5	0.82	0.001	0.001	-0.258	0.086	946.917	318.083	261.25	3	1	0.00104105	36	119	3	1	0.043	155	SMc00914	-0.018	9.917	940	316.3	901.1	304.8	32	113	1218	0	150	23	4	0
medicae	Smed_0408	Chr	chaperonin GroEL	chaperonin GroEL	O	groEL	Posttranslational modification protein turnover chaperones	0	438560	0.7148962	1638	1638	1638	6	2	6	5	1.01	0.0013	0.0013	-0.135	-1.395	893.598	268.856	216.394	0	6	0.00793413	2	62	0	6	0.835	NA	SMc00913	-0.969	0	918.3	276.4	1120.4	338	1	30	1638	0	58	9	6	0
medicae	Smed_0409	Chr	chaperonin Cpn10	co-chaperonin GroES	O	groES	Posttranslational modification protein turnover chaperones	0	440275	0.993266	297	297	297	0	0	0	1	0	0	0	NA	NA	211.295	60.8418	47.5606	0	0	0	1	11	0	0	NA	NA	SMc00912	NA	NA	212.6	61.2	221.7	63.3	1	9	297	0	12	0	0	0
medicae	Smed_0410	Chr	HAD-superfamily hydrolase subfamily IIA	hypothetical protein	G		Carbohydrate transport and metabolism	0	440876	1	849	849	849	3	1	3	4	0.76	0.0012	0.0012	0.222	0.763	646.704	199.296	158.667	2	1	0.00166154	20	82	2	1	0.102	102	SMc00910	-0.137	8.2	646.8	199.2	647.8	197.9	19	79	849	0	100	9	3	0
medicae	Smed_0411	Chr	riboflavin biosynthesis protein RibF( EC:2.7.1.26 EC:2.7.7.2 )	bifunctional riboflavin kinase/FMN adenylyltransferase	H	ribF	Coenzyme transport and metabolism	0	441738	1	984	984	984	1	0	1	2	0.3	0.0003	0.0003	-0.195	-2.706	740.389	240.611	193	0	1	0.00137624	16	83	0	1	0.84	NA	SMc00909	-0.838	0	740.4	240.6	740.2	240	14	81	984	0	96	11	1	0
medicae	Smed_0412	Chr	isoleucyl-tRNA synthetase( EC:6.1.1.5 )	isoleucyl-tRNA synthetase	J	ileS	Translation	0	443003	1	2910	2910	2910	10	0	10	5	0.86	0.0011	0.0013	0.743	0.43	2250.11	656.889	510.167	2	8	0.00403282	51	247	2	8	0.299	298	SMc00908	-0.629	1.211	2238.1	653.9	2220.9	648.4	49	227	2910	0	286	44	10	0
medicae	Smed_0413	Chr	hypothetical protein	hypothetical protein	X		Not in COGs	0	446046	1	621	621	621	1	0	1	2	0.41	0.0005	0.0007	0.541	-1.826	469.778	148.222	117	0	1	0.00223407	11	41	0	1	0.792	NA	SMc00907	-0.788	0	469.2	147.9	466.7	145.7	10	39	615	0	49	9	1	0
medicae	Smed_0414	Chr	GCN5-related N-acetyltransferase	putative acetyltransferase protein	K		Transcription	0	446739	1	480	480	480	1	0	1	2	0.53	0.0007	0.0011	1.381	0.338	364.111	112.889	92	1	0	0	5	42	1	0	0.125	NA	SMc00906	0.106	NA	364.2	112.8	360.6	110.4	4	38	480	0	45	8	1	0
medicae	Smed_0415	Chr	CMP dCMP deaminase zinc-binding	putative deaminase protein	F		Nucleotide transport and metabolism	0	447715	1	450	450	450	1	0	1	2	0.53	0.0007	0.0012	1.381	0.338	337.194	109.806	92	1	0	0	15	37	1	0	0.302	NA	SMc00905	0.288	NA	334.5	109.5	335.2	108.8	14	37	450	0	53	1	1	0
medicae	Smed_0416	Chr	pseudouridine synthase( EC:5.4.99.12 )	hypothetical protein	J		Translation	0	448238	1	1731	1731	1731	4	0	4	5	0.86	0.0008	0.0009	0.788	0.829	1284.21	443.792	372	2	2	0.00149232	74	150	2	2	0.298	228	SMc00904	-0.17	2.027	1269	436.9	1250.7	428.4	63	137	1687	0	209	46	4	0
medicae	Smed_0417	Chr	putative methyltransferase	hypothetical protein	L		Replication recombination and repair	0	449975	1	561	561	561	5	0	5	5	0.85	0.003	0.0036	0.8	-0.029	414.139	143.861	121	1	4	0.00920719	11	52	1	4	0.423	63	SMc00902	-0.625	1.182	412.4	142.6	413.1	141.8	9	47	561	0	60	9	5	0
medicae	Smed_0418	Chr	Patatin	hypothetical protein	R		General function prediction only	0	450625	1	885	885	885	2	0	2	2	0.3	0.0007	0.0007	-0.248	0.719	673.556	208.444	166.167	2	0	0	23	97	2	0	0.041	NA	SMc00930	0.192	NA	673	209	670.8	213.1	23	89	885	0	116	18	2	0
medicae	Smed_0419	Chr	porin					0	451719	1	678	678	678	2	1	2	3	0.53	0.001	0.0008	-0.382	NA	519.12	155.88	122.917	1	1	0.00212433	NA	NA	NA	NA	NA	NA	NA	NA	NA	NA	NA	NA	NA	NA	NA	NA	NA	NA	NA	NA	NA
medicae	Smed_0420	Chr	potassium efflux system protein	glutathione-regulated potassium-efflux system transmembrane protein	P	kefB1	Inorganic ion transport and metabolism	0	452990	1	1866	1866	1866	2	0	2	3	0.67	0.0004	0.0005	0.822	-1.797	1398.78	464.222	380	1	1	0.000713321	30	160	1	1	0.272	191	SMc00898	-0.342	5.333	1391.5	461.6	1343.3	442.9	25	132	1827	0	168	58	2	0
medicae	Smed_0421	Chr	peptidase U62 modulator of DNA gyrase	PMBA protein	R	pmbA	General function prediction only	0	454976	1	1347	1347	1347	6	1	6	4	0.64	0.0015	0.0013	-0.382	0.984	1004.78	339.222	287.833	2	4	0.00390469	18	99	2	4	0.198	117	SMc00897	-0.513	2.75	1004.8	339.2	996.1	335.5	16	83	1347	0	106	33	6	0
medicae	Smed_0422	Chr	inositol monophosphatase	putative sulfite biosynthesis protein	G		Carbohydrate transport and metabolism	0	456479	1	819	819	819	2	1	2	3	0.62	0.0008	0.0009	0.22	0.225	611.333	204.667	172	2	0	0	24	77	2	0	0.062	NA	SMc00896	0.238	NA	611.4	204.6	599.2	198.8	20	66	819	0	96	22	2	0
medicae	Smed_0423	Chr	hypothetical protein	hypothetical protein	I		Lipid transport and metabolism	0	457358	1	237	237	237	1	0	1	2	0.41	0.0014	0.0017	0.541	0.609	185.778	48.2222	34	1	0	0	5	10	1	0	0.375	NA	SMc00895	0.333	NA	185.7	48.3	184.7	49.3	5	9	237	0	15	1	1	0
medicae	Smed_0424	Chr	Three-deoxy-D-manno-octulosonic-acid transferase domain protein( EC:2.- )	3-deoxy-D-manno-octulosonic-acid transferase	M	kdtA	Cell wall/membrane biogenesis	0	457632	1	1320	1320	1320	2	0	2	2	0.41	0.0005	0.0006	0.688	0.809	994.528	322.472	264.75	1	1	0.00102688	16	122	1	1	0.215	138	SMc00894	-0.384	7.625	992.9	323	984.2	323.4	14	113	1313	0	130	23	2	0
medicae	Smed_0425	Chr	HAD-superfamily hydrolase subfamily IA variant 1( EC:3.1.3.18 )	hypothetical protein	R		General function prediction only	0	458976	1	702	702	702	1	0	1	2	0.41	0.0005	0.0006	0.541	-1.826	527.778	171.222	138	0	1	0.00193397	19	57	0	1	0.753	NA	SMc00893	-0.75	0	523.2	169.8	520.3	168	17	53	702	0	71	20	1	0
medicae	Smed_0426	Chr	tetraacyldisaccharide 4'-kinase( EC:2.7.1.130 )	tetraacyldisaccharide 4'-kinase	M	lpxK	Cell wall/membrane biogenesis	0	459818	1	1041	1041	1041	1	0	1	2	0.3	0.0003	0.0003	-0.195	NA	779.889	258.111	215	1	0	0	16	105	1	0	0.139	NA	SMc00892	0.132	NA	776.8	258.2	761.4	255.3	16	84	1041	0	106	39	1	0
medicae	Smed_0427	Chr	hypothetical protein	hypothetical protein	X		Not in COGs	0	460962	1	234	234	234	2	0	2	2	0.3	0.0028	0.0026	-0.248	-1.438	176.009	54.9907	44	0	2	0.0120435	10	24	0	2	0.516	NA	SMc00933	-0.706	0	173.4	54.6	171.4	53.6	7	20	234	0	30	8	2	0
medicae	Smed_0428	Chr	DNA mismatch repair protein MutL	DNA mismatch repair protein	L	mutL	Replication recombination and repair	0	461286	1	1818	1818	1818	3	2	3	4	0.7	0.0005	0.0005	-0.379	0.347	1360.78	454.222	376.5	1	2	0.00145805	50	178	1	2	0.405	228	SMc00932	-0.447	1.78	1353.4	452.6	1331.4	444.3	40	147	1818	0	201	75	3	0
medicae	Smed_0429	Chr	putative PAS PAC sensor protein	putative contains A 2-component receiver domain protein	T		Signal transduction mechanisms	0	463541	1	1740	1740	1740	5	0	5	5	0.83	0.001	0.0012	0.868	-0.657	1328.42	408.583	322.833	3	2	0.00162091	112	143	2	2	0.367	255	SMc00888	-0.061	1.277	1322.4	408.1	1310.9	407.5	104	131	1737	0	243	35	4	0
medicae	Smed_0430	Chr	diguanylate cyclase phosphodiesterase	hypothetical protein	T		Signal transduction mechanisms	0	465277	1	1350	1350	1350	8	2	8	5	0.79	0.002	0.0023	0.643	0.292	1024.16	322.843	254.583	5	3	0.0030771	44	128	5	3	0.03	173	SMc00887	-0.119	4.848	1018.4	321.6	1001.4	321.5	40	118	1347	0	165	25	8	0
medicae	Smed_0431	Chr	transcriptional regulator LysR family	putative transcription regulator protein	K		Transcription	0	466599	1	984	984	984	5	0	5	4	0.73	0.0017	0.0018	0.227	-2.736	739.63	241.37	195	2	3	0.00411574	24	100	2	3	0.209	124	SMc00929	-0.406	2.778	736	241	726.5	239.8	23	87	981	0	114	32	5	0
medicae	Smed_0432	Chr	trimethylamine methyltransferase	hypothetical protein	H		Coenzyme transport and metabolism	0	467665	1	1545	1545	1545	4	1	4	5	0.74	0.0009	0.001	0.466	0.451	1186.17	355.833	278.917	2	2	0.0018612	29	142	2	2	0.127	171	SMc00886	-0.33	4.897	1184.3	354.7	1168.4	346.3	25	128	1542	0	161	44	4	0
medicae	Smed_0433	Chr	PRC-barrel domain protein	putative transmembrane signal peptide protein	X		Not in COGs	0	469319	1	639	639	639	1	0	1	2	0.41	0.0005	0.0006	0.541	0.609	482.889	153.111	126	0	1	0.00216274	8	48	0	1	0.86	NA	SMc00885	-0.857	0	480.1	152	471.5	150	8	42	636	0	53	12	1	0
medicae	Smed_0434	Chr	Dihydroxy-acid dehydratase( EC:4.2.1.9 )	dihydroxy-acid dehydratase	E	ilvD1	Amino acid transport and metabolism	0	470311	1	1725	1725	1724	5	2	5	6	0.88	0.001	0.0009	-0.144	-0.22	1321.78	399.722	318.667	1	4	0.00331369	19	146	1	4	0.363	166	SMc00884	-0.685	1.921	1321.9	399.6	1298.6	387	18	115	1724	0	147	68	5	0
medicae	Smed_0435	Chr	SMP-30 Gluconolaconase LRE domain protein	hypothetical protein	G		Carbohydrate transport and metabolism	0	472192	1	885	885	885	3	0	3	3	0.68	0.0011	0.0015	1.222	-0.625	672.167	209.833	165	2	1	0.00157811	45	93	2	1	0.222	138	SMc00883	-0.007	4.133	669.4	209.6	654.4	206.6	37	80	885	0	131	28	3	0
medicae	Smed_0436	Chr	KDPG and KHG aldolase( EC:4.1.2.21 )	2-dehydro-3-deoxy-6-phosphogalactonate aldolase	G		Carbohydrate transport and metabolism	0	473073	1	639	639	639	2	2	2	3	0.32	0.001	0.0005	-1.451	0.449	472.546	163.454	138	2	0	0	11	69	2	0	0.023	NA	SMc00882	0.138	NA	472.5	163.5	464.7	159.3	9	61	639	0	74	20	2	0
medicae	Smed_0437	Chr	2-keto-3-deoxy-galactonokinase( EC:2.7.1.58 )	putative 2-dehydro-3-deoxygalactonokinase protein	G	dgoK1	Carbohydrate transport and metabolism	0	473726	1	921	921	921	5	0	5	5	0.85	0.0018	0.0025	1.374	0.6	683.167	234.833	200.75	3	2	0.00282021	46	91	3	2	0.176	137	SMc00881	-0.064	2.967	673.9	232.1	669.6	227.4	35	76	921	0	125	43	5	0
medicae	Smed_0438	Chr	short-chain dehydrogenase reductase SDR	oxidoreductase protein	I		Lipid transport and metabolism	0	474643	1	771	771	771	4	0	4	4	0.8	0.0017	0.0023	1.19	0.086	585.889	182.111	146.417	2	2	0.00363667	26	62	2	2	0.273	88	SMc00880	-0.205	2.385	585.8	182.2	580.1	181.8	22	56	771	0	80	32	4	0
medicae	Smed_0439	Chr	Transcriptional regulator IclR	putative transcription regulator protein	K		Transcription	0	475534	1	861	861	861	5	1	5	6	0.85	0.0019	0.0021	0.362	0.879	650.667	207.333	160.75	4	1	0.00159713	47	90	4	1	0.051	139	SMc00879	0.143	7.66	644	204.1	632.1	199.3	40	73	855	2	125	40	4	0.016
medicae	Smed_0440	Chr	regulatory protein LuxR	putative transcription regulator protein	K		Transcription	0	476654	1	741	741	741	2	1	2	3	0.53	0.0009	0.0008	-0.382	0.338	562.833	175.167	137	0	2	0.00378085	12	71	0	2	0.736	NA	SMc00878	-0.855	0	560.7	174.3	552	171	11	61	741	0	77	17	2	0
medicae	Smed_0441	Chr	regulatory protein LuxR	putative transcription regulator protein	K		Transcription	0	477535	1	861	861	861	1	1	1	2	0.17	0.0004	0.0002	-1.141	0.338	669.667	188.333	142.083	1	0	0	19	56	1	0	0.263	NA	SMc00877	0.253	NA	666.4	187.4	649.1	180.7	18	54	834	0	74	10	1	0
medicae	Smed_0442	Chr	protein of unknown function DUF59	putative MRP protein homolog ATP-binding	D		Cell cycle control mitosis and meiosis	0	478800	1	1155	1155	1155	4	2	4	4	0.76	0.0011	0.0011	-0.097	0.543	870.111	281.889	234.75	1	3	0.00352415	20	97	1	3	0.4	118	SMc00876	-0.579	1.617	869.8	282.2	853.4	277.5	18	82	1155	1	108	40	4	0.009
medicae	Smed_0443	Chr	magnesium and cobalt transport protein CorA	magnesium/cobalt transporter CorA	P	corA2	Inorganic ion transport and metabolism	0	480223	1	978	978	978	3	0	3	3	0.68	0.001	0.0014	1.222	-0.625	744.111	230.889	183.25	1	2	0.00286839	17	98	1	2	0.334	115	SMc00874	-0.519	2.882	742.6	229.4	734.4	230.3	14	90	978	1	110	25	3	0.009
medicae	Smed_0444	Chr	K potassium transporter	KUP system potassium uptake transmembrane protein	P	kup1	Inorganic ion transport and metabolism	0	481216	1	1893	1893	1893	2	0	2	3	0.71	0.0003	0.0005	1.022	-0.314	1429.83	460.167	373	0	2	0.00143921	33	191	0	2	0.729	NA	SMc00873	-0.853	0	1425	458.4	1403.7	451.6	31	180	1869	0	216	29	2	0
medicae	Smed_0445	Chr	cell wall hydrolase SleB	putative signal peptide protein	M		Cell wall/membrane biogenesis	0	483327	1	1176	1176	1176	8	0	8	5	0.85	0.0023	0.0027	0.78	-0.876	897.278	275.722	222.917	3	5	0.00600494	38	97	3	5	0.25	136	SMc00928	-0.344	1.532	891	273.2	874.1	269.7	38	93	1158	0	136	13	8	0
medicae	Smed_0446	Chr	putative FOF1 ATP synthase subunit I transmembrane protein	putative FOF1 ATP synthase subunit I transmembrane protein	X	atpI	Not in COGs	0	484789	1	360	360	360	2	1	2	3	0.62	0.0018	0.002	0.22	0.225	269.111	87.8889	71	1	1	0.0037677	13	13	1	1	0.519	26	SMc00872	0	1	269.1	87.9	290.1	98.6	18	6	360	0	24	3	2	0
medicae	Smed_0447	Chr	ATP synthase F0 A subunit( EC:3.6.3.14 )	F0F1 ATP synthase subunit A	C	atpB	Energy production and conversion	0	485209	1	753	753	753	1	0	1	2	0.41	0.0004	0.0005	0.541	0.609	569.111	180.889	148	0	1	0.00183062	7	40	0	1	0.854	NA	SMc00871	-0.851	0	569	181	567.2	182.2	7	40	753	0	47	7	1	0
medicae	Smed_0448	Chr	H+transporting two-sector ATPase C subunit( EC:3.6.3.14 )	F0F1 ATP synthase subunit C	C	atpE	Energy production and conversion	0	486043	1	228	228	228	1	0	1	2	0.3	0.0015	0.0013	-0.195	0.541	165.889	59.1111	50.8333	0	1	0.00560198	0	7	0	1	1	NA	SMc00870	-1	NA	165.9	59.1	163.8	58.2	0	6	228	0	7	1	1	0
medicae	Smed_0449	Chr	H+transporting two-sector ATPase B B' subunit( EC:3.6.3.14 )	F0F1 ATP synthase subunit B'	C	atpF2	Energy production and conversion	0	486345	1	618	618	615	2	1	2	3	0.44	0.0011	0.0008	-0.85	0.584	465.444	146.556	119	2	0	0	12	45	2	0	0.053	NA	SMc00869	0.211	NA	463.3	145.7	461.9	146.3	12	43	615	0	55	12	2	0
medicae	Smed_0450	Chr	ATP synthase F0 B subunit( EC:3.6.3.14 )	F0F1 ATP synthase subunit B	C	atpF	Energy production and conversion	0	486973	1	486	486	486	4	3	4	5	0.73	0.0027	0.0019	-1.103	0.686	371.361	111.639	86.25	1	3	0.00889849	5	53	1	3	0.298	59	SMc00868	-0.664	3.533	371.4	111.6	371.5	111.4	5	48	486	0	54	9	4	0
medicae	Smed_0451	Chr	Ribonuclease H( EC:3.1.26.4 )	ribonuclease HII	L	rnhB	Replication recombination and repair	0	487716	1	651	651	651	1	0	1	2	0.3	0.0005	0.0005	-0.195	NA	485.722	162.278	137	0	1	0.00204057	11	72	0	1	0.869	NA	SMc00867	-0.867	0	483.6	161.4	474.8	158.2	11	64	651	0	81	9	1	0
medicae	Smed_0452	Chr	Radical SAM domain protein	hypothetical protein	L		Replication recombination and repair	0	488506	1	1158	1158	1158	3	1	3	4	0.65	0.0009	0.0007	-0.729	0.729	880.528	274.472	218.917	2	1	0.00120646	19	107	2	1	0.065	126	SMc00866	-0.183	11.263	878.5	273.5	869.6	270	15	95	1158	1	116	21	2	0.009
medicae	Smed_0453	Chr	hypothetical protein	hypothetical protein	M		Cell wall/membrane biogenesis	0	489944	1	549	549	549	1	1	1	2	0.17	0.0006	0.0003	-1.141	NA	413.838	132.162	105	0	1	0.00250556	42	63	0	1	0.604	NA	SMc00865	-0.6	0	408.9	131.3	403.3	135.9	42	62	549	0	105	14	1	0
medicae	Smed_0454	Chr	hypothetical protein	hypothetical protein	X		Not in COGs	0	490540	1	1080	1080	1079	6	1	6	4	0.76	0.0018	0.0022	0.84	0.269	831.982	243.654	184	3	3	0.00407717	60	93	3	3	0.278	154	SMc00864	-0.108	1.55	824.7	242.1	817.5	239.8	57	86	1060	0	152	18	5	0
medicae	Smed_0455	Chr	molybdenum cofactor biosynthesis protein B	molybdenum cofactor biosynthesis protein B	H	moaB	Coenzyme transport and metabolism	0	492069	1	543	543	543	1	0	1	2	0.41	0.0006	0.0008	0.541	0.609	413.167	126.833	100.75	1	0	0	15	39	1	0	0.291	NA	SMc00863	0.278	NA	413.2	126.8	411.9	125.1	14	37	543	0	52	6	1	0
medicae	Smed_0456	Chr	4-diphosphocytidyl-2C-methyl-D-erythritol kinase( EC:2.7.1.148 )	putative isopentenyl monophosphate kinase protein	I	ipk	Lipid transport and metabolism	0	492620	1	912	912	912	4	2	4	3	0.44	0.0015	0.001	-1.023	0.625	665.352	243.648	203.833	2	2	0.00271818	65	99	2	2	0.349	164	SMc00862	-0.104	1.523	653.7	238.9	632.3	229.3	64	90	906	0	161	15	4	0
medicae	Smed_0457	Chr	Tetratricopeptide TPR_2 repeat protein	putative signal peptide protein	R		General function prediction only	0	493538	1	1824	1824	1824	9	1	9	6	0.88	0.0016	0.0018	0.398	-0.324	1404.44	414.565	316.167	4	5	0.00399382	36	136	4	5	0.084	172	SMc00861	-0.346	3.022	1397.8	412.4	1401.3	408.9	34	122	1824	0	160	34	9	0
medicae	Smed_0458	Chr	Polyprenyl synthetase( EC:2.5.1.- )	putative octaprenyl-diphosphate synthase protein	H	ispB	Coenzyme transport and metabolism	0	495559	1	1017	1017	1017	5	2	5	6	0.88	0.0016	0.0017	0.092	0.657	769.648	244.352	194	1	4	0.0054207	10	71	1	4	0.384	81	SMc00860	-0.677	1.775	767.9	243.1	766.5	243.5	9	69	1017	1	79	13	5	0.013
medicae	Smed_0459	Chr	hypothetical protein	hypothetical protein	X		Not in COGs	0	496684	1	222	222	222	1	0	1	2	0.41	0.0015	0.0018	0.541	0.609	166.861	52.1389	40	0	1	0.0063511	3	15	0	1	0.842	NA	SMc00859	-0.833	0	167.1	51.9	168.4	50.2	3	14	222	0	17	1	1	0
medicae	Smed_0460	Chr	methyltransferase small	hypothetical protein	R		General function prediction only	0	496940	1	771	771	771	5	2	5	5	0.85	0.0021	0.002	-0.212	0.024	578.444	189.556	154	1	4	0.0069877	26	70	1	4	0.392	96	SMc00858	-0.529	0.673	576.4	188.6	599.5	197.1	24	69	771	0	95	7	5	0
medicae	Smed_0461	Chr	peptidase S49	putative protease protein	O		Posttranslational modification protein turnover chaperones	0	497790	1	867	867	867	5	4	5	5	0.67	0.0019	0.0012	-1.291	0.686	655.685	208.315	167	2	3	0.00476883	13	80	2	3	0.142	93	SMc00857	-0.46	4.103	653.5	207.5	646.1	205.9	13	75	867	1	93	12	5	0.011
medicae	Smed_0462	Chr	hypothetical protein	hypothetical protein	X		Not in COGs	0	498803	1	192	192	192	0	0	0	1	0	0	0	NA	NA	147.556	41.4444	30	0	0	0	7	14	0	0	NA	NA	SMc00856	NA	NA	147.4	41.6	146.3	42.7	7	14	192	0	21	1	0	0
medicae	Smed_0463	Chr	glycyl-tRNA synthetase alpha subunit( EC:6.1.1.14 )	glycyl-tRNA synthetase subunit alpha	J	glyQ	Translation	0	499081	1	963	963	963	0	0	0	1	0	0	0	NA	NA	745.333	214.667	159	0	0	0	8	73	0	0	NA	NA	SMc00855	NA	NA	742.2	213.7	718.7	206.1	7	68	936	0	78	21	0	0
medicae	Smed_0464	Chr	LemA family protein	hypothetical protein	S		Function unknown	0	500507	1	549	549	549	3	1	3	4	0.76	0.0018	0.002	0.372	-2.672	416.532	129.468	103	0	3	0.0076731	11	41	0	3	0.505	NA	SMc00853	-0.788	0	416.6	129.4	417.4	128.6	11	40	549	0	51	5	3	0
medicae	Smed_0465	Chr	conserved hypothetical transmembrane signal peptide protein	putative transmembrane signal peptide protein	S		Function unknown	0	501166	1	1935	1935	1932	15	7	15	7	0.89	0.0026	0.0023	-0.469	-1.37	1463.05	467.04	377.614	4	11	0.00779919	69	174	4	11	0.232	243	SMc00852	-0.449	0.917	1449.8	462.4	1439.9	461.6	65	158	1932	0	233	34	15	0
medicae	Smed_0466	Chr	glycyl-tRNA synthetase beta subunit( EC:6.1.1.14 )	glycyl-tRNA synthetase subunit beta	J	glyS	Translation	0	503291	1	2166	2166	2166	9	4	9	6	0.88	0.0014	0.0012	-0.51	-0.705	1644.6	518.398	409.833	4	5	0.00319387	56	202	4	5	0.089	260	SMc00851	-0.339	2.886	1636.6	514.4	1619.4	512.9	49	186	2166	0	251	33	9	0
medicae	Smed_0467	Chr	protein of unknown function DUF523	hypothetical protein	S		Function unknown	0	505520	1	486	486	486	10	10	10	2	0.17	0.0068	0.0034	-2.043	0.706	355.176	116.824	95.6667	5	5	0.0141726	20	43	5	5	0.146	63	SMc00850	-0.183	2.15	351.2	115.7	361.3	120.1	15	36	486	0	57	18	10	0
medicae	Smed_0468	Chr	plasmid stability protein StbC					0	506137	1	258	258	258	2	0	2	2	0.41	0.0026	0.0032	0.688	NA	194.556	60.4444	48.5	2	0	0	NA	NA	NA	NA	NA	NA	NA	NA	NA	NA	NA	NA	NA	NA	NA	NA	NA	NA	NA	NA	NA
medicae	Smed_0469	Chr	PilT protein domain protein					0	506391	1	426	426	426	1	0	1	2	0.41	0.0008	0.001	0.541	NA	315.431	107.569	88	0	1	0.00307838	NA	NA	NA	NA	NA	NA	NA	NA	NA	NA	NA	NA	NA	NA	NA	NA	NA	NA	NA	NA	NA
medicae	Smed_0470	Chr	hypothetical protein					0	506977	1	507	507	507	2	0	2	3	0.68	0.0013	0.0016	0.688	NA	374.972	129.028	110.25	2	0	0	NA	NA	NA	NA	NA	NA	NA	NA	NA	NA	NA	NA	NA	NA	NA	NA	NA	NA	NA	NA	NA
medicae	Smed_0471	Chr	phosphoribosylamine--glycine ligase( EC:6.3.4.13 )	phosphoribosylamine--glycine ligase	F	purD	Nucleotide transport and metabolism	0	507600	1	1272	1272	1272	8	0	8	4	0.82	0.0021	0.0027	1.146	-0.155	957.472	311.528	259.5	6	2	0.00212591	52	103	6	2	0.021	155	SMc00993	0.085	5.942	953.8	309.2	945.6	302.3	44	96	1272	0	150	27	8	0
medicae	Smed_0472	Chr	diguanylate cyclase phosphodiesterase	hypothetical protein	T		Signal transduction mechanisms	0	508946	0.9968596	2231	2228	2226	13	4	13	7	0.89	0.0019	0.002	0.058	0.08	1629.4	551.826	448.409	7	6	0.00360048	206	128	7	6	0.19	337	SMc00992	0.155	0.725	1618.5	547.2	1710.9	535	96	217	2205	0	331	36	13	0
medicae	Smed_0473	Chr	extracellular solute-binding protein family 1	putative putrescine-binding periplasmic protein	E		Amino acid transport and metabolism	0	511313	1	1038	1038	1038	3	1	3	4	0.76	0.001	0.0011	0.422	0.486	797.5	237.5	186.583	1	2	0.00278854	46	94	1	2	0.449	141	SMc00991	-0.338	1.022	794.7	237.3	787.8	236.8	43	85	1038	0	137	18	3	0
medicae	Smed_0474	Chr	major facilitator superfamily MFS_1	putative fosmidomycin resistance antibiotic resistance transmembrane protein	G	fsr	Carbohydrate transport and metabolism	0	512451	1	1197	1197	1197	7	2	7	5	0.79	0.0019	0.0019	-0.025	0.61	895.454	298.546	245.917	1	6	0.00665503	18	90	1	6	0.402	108	SMc00990	-0.69	0.833	895.5	298.5	891.4	295.3	17	83	1197	0	102	26	7	0
medicae	Smed_0475	Chr	transcriptional regulator AraC family	putative transcription regulator protein	X		Not in COGs	0	513759	1	816	816	816	5	1	5	4	0.77	0.002	0.0024	0.598	0.798	621.278	191.722	152	0	5	0.00863591	27	84	0	5	0.259	NA	SMc00994	-0.757	0	611.6	189.4	605.5	189.5	26	83	816	1	113	12	5	0.009
medicae	Smed_0476	Chr	MltA-interacting MipA family protein	putative signal peptide protein	M		Cell wall/membrane biogenesis	0	514953	1	807	807	805	9	2	9	5	0.85	0.0037	0.0042	0.502	-0.114	607.519	195.481	158.167	3	6	0.0101638	48	86	3	6	0.279	136	SMc00989	-0.308	0.896	594.9	190.2	558	199.4	85	41	804	0	137	13	9	0
medicae	Smed_0477	Chr	4-hydroxybenzoate polyprenyl transferase( EC:2.5.1.- )	prenyltransferase	H	ubiA	Coenzyme transport and metabolism	0	515828	1	966	966	966	3	1	3	4	0.71	0.001	0.0009	-0.379	-1.319	731.815	231.185	188.167	1	2	0.00286471	21	96	1	2	0.372	117	SMc00988	-0.487	2.286	730.8	230.8	725.4	229.3	20	89	957	0	113	13	3	0
medicae	Smed_0478	Chr	hypothetical protein	hypothetical protein	X		Not in COGs	0	517158	1	567	567	567	0	0	0	1	0	0	0	NA	NA	425.944	138.056	113	0	0	0	6	36	0	0	NA	NA	SMc00987	NA	NA	426	138	425	136.9	6	36	567	0	42	3	0	0
medicae	Smed_0479	Chr	protein of unknown function DUF1217	hypothetical protein	X		Not in COGs	0	517934	1	2470	2470	2469	10	2	10	5	0.85	0.0013	0.0015	0.517	1.125	1798.42	620.583	487.5	7	3	0.00160078	161	19	7	3	0.077	180	SMc00986	0.594	0.275	1780.8	615	1681.5	583.3	141	19	2310	0	165	51	10	0
medicae	Smed_0480	Chr	FAD linked oxidase domain protein	putative oxidoreductase protein	X		Not in COGs	0	520440	1	1434	1434	1434	4	0	4	3	0.62	0.0009	0.0011	0.546	-0.347	1087.67	343.333	280.25	1	3	0.00289345	26	127	1	3	0.397	153	SMc00985	-0.58	1.628	1086	342.2	1082.1	341.5	26	116	1434	0	147	26	4	0
medicae	Smed_0481	Chr	Sua5 YciO YrdC YwlC family protein	hypothetical protein	J		Translation	0	521921	1	975	975	975	7	1	7	4	0.76	0.0024	0.003	0.947	0.611	727.306	244.694	201	2	5	0.00676638	25	80	2	5	0.318	106	SMc00984	-0.476	1.28	717.3	239.7	714.8	239.1	23	75	975	0	105	15	7	0
medicae	Smed_0482	Chr	hypothetical protein	hypothetical protein	X		Not in COGs	0	522993	1	597	597	597	4	1	4	5	0.85	0.0022	0.003	1.19	0.347	457.278	136.722	104	0	4	0.00968794	17	27	0	4	0.162	NA	SMc00983	-0.614	0	452.3	134.8	448.3	130.9	14	24	594	0	43	10	4	0
medicae	Smed_0483	Chr	Rieske (2Fe-2S) domain protein	putative dioxygenase protein	P		Inorganic ion transport and metabolism	0	524224	1	1245	1245	1245	8	3	8	6	0.86	0.0021	0.0023	0.415	0.327	968.472	273.528	206.917	4	4	0.0048425	30	122	4	4	0.052	154	SMc00982	-0.303	4.067	960.4	272.6	948.6	269.4	25	113	1245	2	147	30	6	0.014
medicae	Smed_0484	Chr	ferredoxin	putative ferredoxin protein	C		Energy production and conversion	0	525471	1	1095	1095	1095	4	0	4	3	0.67	0.0012	0.0018	1.633	-1.388	841.667	250.333	198	2	2	0.00264559	49	92	2	2	0.315	141	SMc00981	-0.152	1.878	835.3	247.7	827.8	248.9	47	85	1095	0	136	23	4	0
medicae	Smed_0485	Chr	glycoside hydrolase family 25	hypothetical protein	M		Cell wall/membrane biogenesis	0	526567	1	1221	1221	1221	3	0	3	4	0.65	0.0008	0.0008	0.072	0.764	934.648	283.352	221	1	2	0.0023373	32	107	1	2	0.416	139	SMc00980	-0.436	1.672	907.4	274.6	783	237.9	30	100	1026	0	133	19	3	0
medicae	Smed_0486	Chr	BA14K family protein	hypothetical protein	X		Not in COGs	0	527886	1	414	414	414	1	0	1	2	0.41	0.0008	0.001	0.541	NA	318.389	92.6111	72	0	1	0.00357559	21	40	0	1	0.661	NA	SMc00979	-0.656	0	316	92	305.9	92.4	19	33	414	0	56	20	1	0
medicae	Smed_0487	Chr	acyl-CoA dehydrogenase domain protein	putative acyl-CoA dehydrogenase protein	I		Lipid transport and metabolism	0	528649	1	1782	1782	1775	5	0	5	4	0.8	0.0009	0.0012	0.935	0.743	1347.87	428.263	349.197	3	2	0.00154643	58	154	3	2	0.114	212	SMc00977	-0.126	3.983	1338.6	425.7	1327	421.2	58	137	1775	0	206	49	5	0
medicae	Smed_0488	Chr	Enoyl-CoA hydratase isomerase( EC:4.2.1.17 )	enoyl-CoA hydratase	I		Lipid transport and metabolism	0	530441	1	753	753	753	3	0	3	4	0.71	0.0013	0.0017	0.872	0.59	565.37	184.63	152.917	1	2	0.00358707	15	62	1	2	0.393	78	SMc00976	-0.472	2.067	565.5	184.5	557.7	179.5	13	55	753	0	75	17	3	0
medicae	Smed_0489	Chr	methyl-accepting chemotaxis sensory transducer	chemoreceptor methyl-accepting chemotaxis transmembrane protein	X	mcpU	Not in COGs	0	531702	1	2097	2097	2097	9	5	9	4	0.56	0.0014	0.001	-1.273	-1.929	1586.15	507.852	411.083	3	6	0.00391223	41	196	3	6	0.148	237	SMc00975	-0.494	2.39	1585.9	508.1	1568.3	503.1	34	171	2094	0	219	59	8	0
medicae	Smed_0490	Chr	(Uracil-5)-methyltransferase( EC:2.1.1.- )	putative RNA methyltransferase protein	J		Translation	0	533878	1	1263	1263	1263	1	0	1	2	0.41	0.0003	0.0003	0.541	-1.826	943.333	316.667	259	0	1	0.0010457	39	109	0	1	0.738	NA	SMc00974	-0.736	0	941.4	316.3	923	310.8	38	98	1248	0	143	22	1	0
medicae	Smed_0491	Chr	hemolysin A	hypothetical protein	X		Not in COGs	0	535137	1	756	756	756	1	0	1	2	0.3	0.0004	0.0004	-0.195	0.541	560.407	192.593	157.833	1	0	0	10	66	1	0	0.143	NA	SMc00973	0.132	NA	560.6	192.4	557.1	189.5	9	64	756	0	74	12	1	0
medicae	Smed_0492	Chr	deoxyxylulose-5-phosphate synthase( EC:2.2.1.7 )	1-deoxy-D-xylulose-5-phosphate synthase	H	dxs	Coenzyme transport and metabolism	0	536006	1	1914	1914	1914	11	4	11	8	0.92	0.0019	0.0019	0.062	0.332	1446.11	464.889	375.083	3	8	0.00569838	14	167	3	8	0.052	181	SMc00972	-0.65	4.473	1441.9	463.1	1437.8	464	14	155	1914	0	176	33	11	0
medicae	Smed_0493	Chr	Pirin domain protein	hypothetical protein	R		General function prediction only	0	538133	1	924	924	924	2	0	2	3	0.67	0.0007	0.0009	0.822	-1.797	705.444	215.556	172	2	0	0	9	84	2	0	0.012	NA	SMc00971	0.097	NA	705.5	215.5	698.9	212.8	9	74	924	0	89	18	2	0
medicae	Smed_0494	Chr						0	539168	1	236	236	236	1	0	1	2	0.53	0.0014	0.0022	1.381	NA	165.769	62.2315	53.5833	1	0	0	NA	NA	NA	NA	NA	NA	NA	NA	NA	NA	NA	NA	NA	NA	NA	NA	NA	NA	NA	NA	NA
medicae	Smed_0495	Chr	exodeoxyribonuclease VII small subunit( EC:3.1.11.6 )	exodeoxyribonuclease VII small subunit	L		Replication recombination and repair	0	539445	1	252	252	252	0	0	0	1	0	0	0	NA	NA	193.278	55.7222	41	0	0	0	2	28	0	0	NA	NA	SMc00970	NA	NA	193.3	55.7	192.1	55.4	2	28	252	0	30	1	0	0
medicae	Smed_0496	Chr	histone deacetylase superfamily	hypothetical protein	B		Chromatin structure and dynamics	0	539700	1	930	930	930	1	1	1	2	0.17	0.0004	0.0002	-1.141	0.338	711.278	215.722	164.083	1	0	0	29	98	1	0	0.234	NA	SMc00969	0.228	NA	708.9	215.2	710.6	213.2	28	95	930	0	123	12	1	0
medicae	Smed_0497	Chr	Alcohol dehydrogenase GroES domain protein( EC:1.6.5.5 )	putative oxidoreductase protein	C		Energy production and conversion	0	540693	1	969	969	969	2	1	2	3	0.53	0.0007	0.0006	-0.382	-0.988	719.889	246.111	205	0	2	0.00269097	57	105	0	2	0.424	NA	SMc00968	-0.648	0	715.2	244.8	709.4	241.6	50	97	969	0	150	33	2	0
medicae	Smed_0498	Chr	thioesterase superfamily protein	hypothetical protein	R		General function prediction only	0	541675	1	402	402	402	2	1	2	3	0.44	0.0016	0.0014	-0.382	0.629	305	94	76.6667	2	0	0	8	37	2	0	0.042	NA	SMc00967	0.178	NA	305	94	300.9	92.1	7	34	402	0	44	5	2	0
medicae	Smed_0499	Chr	acetyl-CoA acetyltransferase( EC:2.3.1.9 )	putative acetyl-COA acyltransferase protein	I		Lipid transport and metabolism	0	542064	1	1194	1194	1194	2	0	2	3	0.67	0.0006	0.0007	0.822	-1.797	885	306	258	0	2	0.00216431	54	129	0	2	0.5	NA	SMc00966	-0.705	0	880.5	304.5	865.6	298.3	50	118	1194	0	177	28	2	0
medicae	Smed_0500	Chr	AMP-dependent synthetase and ligase	hypothetical protein	I		Lipid transport and metabolism	0	543241	1	1497	1497	1497	5	0	5	4	0.8	0.0011	0.0012	0.159	-0.4	1109.22	384.778	322.333	4	1	0.000860599	79	120	4	1	0.079	199	SMc00965	0.197	6.076	1101	381	1078.3	373.7	62	106	1497	0	188	61	5	0
medicae	Smed_0501	Chr	BioY protein	hypothetical protein	R		General function prediction only	0	544742	1	564	564	564	5	1	5	5	0.85	0.0029	0.0037	0.902	0.391	409.278	151.722	135.417	3	2	0.00436507	12	42	3	2	0.086	54	SMc00964	-0.178	5.25	406.9	151.1	397.8	151	10	36	564	0	50	18	5	0
medicae	Smed_0502	Chr	cobalt transport protein	hypothetical protein	P		Inorganic ion transport and metabolism	0	545337	1	606	606	606	6	1	6	5	0.85	0.0033	0.0037	0.491	0.757	439.583	163.417	135.25	3	3	0.00607905	16	54	3	3	0.13	70	SMc00963	-0.271	3.375	435.7	161.3	432.8	158.2	13	48	606	0	68	14	6	0
medicae	Smed_0503	Chr	ABC transporter related	ABC transporter ATP-binding protein	P		Inorganic ion transport and metabolism	0	545936	1	681	681	681	2	0	2	3	0.62	0.001	0.001	0.22	0.764	513.556	164.444	131	1	1	0.00201368	18	63	1	1	0.357	81	SMc00962	-0.278	3.5	508.4	163.6	501.5	158.5	18	56	681	0	79	14	2	0
medicae	Smed_0504	Chr	protein of unknown function DUF1006	hypothetical protein	S		Function unknown	0	546739	1	1200	1200	1200	6	1	6	3	0.53	0.0017	0.0021	1.014	0.171	931.148	265.852	200.583	1	5	0.00622789	32	88	1	5	0.348	121	SMc00961	-0.567	0.55	927.3	263.7	923.3	260.2	30	78	1200	0	114	33	6	0
medicae	Smed_0505	Chr	peptidase U62 modulator of DNA gyrase	hypothetical protein	R		General function prediction only	0	548041	1	1416	1416	1416	7	4	7	4	0.76	0.0016	0.0013	-0.716	-0.248	1078.94	334.315	268.417	3	4	0.00396201	11	108	3	4	0.027	119	SMc00960	-0.479	7.364	1078.8	334.5	1070.7	332.5	10	100	1416	0	113	25	7	0
medicae	Smed_0506	Chr	Serine-type D-Ala-D-Ala carboxypeptidase( EC:3.4.16.4 )	hypothetical protein	M		Cell wall/membrane biogenesis	0	549494	1	1218	1218	1218	4	1	4	4	0.64	0.0011	0.0013	0.587	0.171	902.056	312.944	268.333	3	1	0.00105814	57	118	3	1	0.098	176	SMc00068	0.076	6.211	889.4	307.6	885.9	302.5	51	98	1217	0	162	32	4	0
medicae	Smed_0507	Chr	polysaccharide deacetylase	hypothetical protein	G		Carbohydrate transport and metabolism	0	550909	1	1059	1059	1059	1	0	1	2	0.48	0.0003	0.0005	1.066	0.541	788.722	267.278	218	0	1	0.00123893	73	119	0	1	0.622	NA	SMc00001	-0.62	0	786.1	266.9	771.1	260.9	68	112	1059	0	188	26	1	0
medicae	Smed_0508	Chr	hypothetical protein					0	552143	1	1315	1315	1314	3	2	3	3	0.53	0.0008	0.0006	-0.579	NA	959.611	342.389	290	2	1	0.000967144	NA	NA	NA	NA	NA	NA	NA	NA	NA	NA	NA	NA	NA	NA	NA	NA	NA	NA	NA	NA	NA
medicae	Smed_0509	Chr	pyridoxamine 5'-phosphate oxidase( EC:1.4.3.5 )	pyridoxamine 5'-phosphate oxidase	H	pdxH	Coenzyme transport and metabolism	0	553495	1	621	621	621	1	0	1	2	0.3	0.0005	0.0005	-0.195	0.541	479.278	138.722	108	0	1	0.00238707	16	44	0	1	0.738	NA	SMc00069	-0.733	0	479.2	138.8	478.2	139.7	14	41	621	0	55	12	1	0
medicae	Smed_0510	Chr	hypothetical protein	hypothetical protein	X		Not in COGs	0	554223	1	489	489	489	1	0	1	2	0.48	0.0007	0.001	1.066	0.541	371.167	114.833	92	1	0	0	11	40	1	0	0.231	NA	SMc00002	0.216	NA	367.1	113.8	340.2	106	9	37	456	0	50	6	1	0
medicae	Smed_0511	Chr	heat shock protein DnaJ domain protein	putative chaperone protein	O		Posttranslational modification protein turnover chaperones	0	554913	1	1059	1059	1059	1	0	1	2	0.3	0.0003	0.0003	-0.195	0.541	806.944	249.056	200	1	0	0	116	56	1	0	0.676	NA	SMc00003	0.674	NA	778.7	258.6	768.8	267.3	112	54	1055	0	169	16	1	0
medicae	Smed_0512	Chr	short-chain dehydrogenase reductase SDR( EC:1.3.1.9 )	enoyl-(acyl carrier protein) reductase	I	fabI1	Lipid transport and metabolism	0	556171	1	819	819	819	0	0	0	1	0	0	0	NA	NA	625.833	190.167	151	0	0	0	3	72	0	0	NA	NA	SMc00005	NA	NA	625.8	190.2	619.5	187.5	3	69	819	0	75	8	0	0
medicae	Smed_0513	Chr	Phosphoglycerate mutase( EC:5.4.2.1 )	hypothetical protein	G		Carbohydrate transport and metabolism	0	557206	1	585	585	585	1	0	1	2	0.3	0.0006	0.0005	-0.195	0.541	446.833	135.167	107	1	0	0	17	46	1	0	0.281	NA	SMc00006	0.27	NA	447	135	448.3	133.7	16	45	585	0	63	6	1	0
medicae	Smed_0514	Chr	protein of unknown function DUF1344	putative signal peptide protein	X		Not in COGs	0	557852	1	303	303	303	2	0	2	3	0.67	0.0022	0.0028	0.822	0.359	230.833	69.1667	51.5	0	2	0.00957511	3	18	0	2	0.751	NA	SMc00070	-0.857	0	225.7	67.8	199.9	61.1	3	18	261	0	21	1	2	0
medicae	Smed_0515	Chr	Chorismate synthase( EC:4.2.3.5 )	chorismate synthase	E	aroC	Amino acid transport and metabolism	0	558536	1	1098	1098	1098	3	0	3	3	0.55	0.0009	0.0008	-0.278	0.719	837	258	210.833	1	2	0.00256697	24	116	1	2	0.362	140	SMc00007	-0.495	2.417	835	257	822.2	251.3	24	102	1098	0	133	26	3	0
medicae	Smed_0516	Chr	3 4-dihydroxy-2-butanone 4-phosphate synthase( EC:4.1.99.12 )	riboflavin biosynthesis protein RibA	H	ribA	Coenzyme transport and metabolism	0	559679	1	1101	1101	1101	2	0	2	3	0.67	0.0006	0.0008	0.822	-2.706	838.056	259.944	207	0	2	0.00254777	17	96	0	2	0.725	NA	SMc00008	-0.85	0	836.3	258.7	829.6	252.5	16	87	1101	0	109	15	2	0
medicae	Smed_0517	Chr	Invasion associated locus B family protein	hypothetical protein	X	ialB	Not in COGs	0	560845	1	531	531	531	2	0	2	3	0.62	0.0012	0.0013	0.22	0.764	396.556	131.444	107	1	1	0.00251923	5	46	1	1	0.205	51	SMc00071	-0.402	9.2	396.5	131.5	387.3	128.7	4	43	531	0	51	6	2	0
medicae	Smed_0518	Chr	Cytochrome c oxidase subunit II( EC:1.9.3.1 )	putative cytochrome C oxidase subunit II protein	C	ctaC	Energy production and conversion	0	561807	1	885	885	885	2	0	2	3	0.55	0.0007	0.0007	-0.248	0.541	673.889	208.111	166	1	1	0.00159117	7	49	1	1	0.242	56	SMc00009	-0.375	7	671.3	207.7	669.3	205.9	5	46	885	0	53	12	2	0
medicae	Smed_0519	Chr	Cytochrome c oxidase subunit I type( EC:1.9.3.1 )	putative cytochrome C oxidase polypeptide I transmembrane protein	C	ctaD	Energy production and conversion	0	562711	1	1689	1689	1689	1	1	1	2	0.17	0.0002	0.0001	-1.141	0.338	1307.83	378.167	303	0	1	0.000875644	4	77	0	1	0.951	NA	SMc00010	-0.951	0	1307.7	378.3	1301.3	377.5	4	67	1689	0	73	16	1	0
medicae	Smed_0520	Chr	protoheme IX farnesyltransferase( EC:2.5.1.- )	protoheme IX farnesyltransferase	O	ctaB	Posttranslational modification protein turnover chaperones	0	564498	1	951	951	951	2	0	2	3	0.68	0.0007	0.0009	0.688	0.809	721.667	226.333	188.25	1	1	0.00146306	16	74	1	1	0.305	90	SMc00450	-0.322	4.625	721.6	226.4	755.2	240.1	15	69	951	0	86	10	2	0
medicae	Smed_0521	Chr	hypothetical protein	hypothetical protein	X		Not in COGs	0	565448	1	141	141	141	0	0	0	1	0	0	0	NA	NA	104	34	28	0	0	0	6	5	0	0	NA	NA	SMc00130	NA	NA	103.9	34.1	103.5	34.5	6	5	141	0	11	3	0	0
medicae	Smed_0522	Chr	cytochrome c oxidase assembly protein CtaG Cox11	cytochrome C oxidase assembly protein	O	ctaG	Posttranslational modification protein turnover chaperones	0	565600	1	597	597	597	3	0	3	4	0.71	0.0017	0.0021	0.872	0.59	458	136	106.833	2	1	0.00243485	13	45	2	1	0.134	59	SMc00012	-0.109	6.923	458.1	135.9	457	133.3	13	45	597	0	59	6	3	0
medicae	Smed_0523	Chr	cytochrome c oxidase subunit III( EC:1.9.3.1 )	putative cytochrome C oxidase subunit III transmembrane protein	X	ctaE	Not in COGs	0	566258	1	879	879	879	0	0	0	1	0	0	0	NA	NA	676.667	199.333	157	0	0	0	4	54	0	0	NA	NA	SMc00013	NA	NA	676.8	199.2	673.4	196.3	4	49	879	0	56	12	0	0
medicae	Smed_0524	Chr	hypothetical protein					0	567175	1	543	543	543	3	1	3	4	0.71	0.0018	0.0016	-0.379	NA	426.444	113.556	84.25	2	1	0.0029161	NA	NA	NA	NA	NA	NA	NA	NA	NA	NA	NA	NA	NA	NA	NA	NA	NA	NA	NA	NA	NA
medicae	Smed_0525	Chr	protein of unknown function DUF983	hypothetical protein	X		Not in COGs	0	567734	1	384	384	384	0	0	0	1	0	0	0	NA	NA	290.222	90.7778	72	0	0	0	6	33	0	0	NA	NA	SMc00014	NA	NA	290.2	90.8	289.9	91	5	30	384	0	35	13	0	0
medicae	Smed_0526	Chr	Surfeit locus 1 family protein	putative cytochrome oxidase complex biogenesis factor transmembrane protein	S		Function unknown	0	568110	1	744	744	744	5	1	5	5	0.74	0.0022	0.0026	0.564	0.6	556.5	184.5	150.5	2	3	0.00538438	47	69	2	3	0.353	116	SMc00085	-0.195	0.979	545.7	181	528.3	171.6	44	61	729	0	113	15	5	0
medicae	Smed_0527	Chr	hydroxymethylbutenyl pyrophosphate reductase( EC:1.17.1.2 )	4-hydroxy-3-methylbut-2-enyl diphosphate reductase	I	ispH	Lipid transport and metabolism	0	568944	1	1011	1011	1011	6	1	6	5	0.74	0.002	0.0023	0.694	0.62	765.556	242.444	197.167	1	5	0.00682918	14	84	1	5	0.41	98	SMc00016	-0.69	1.2	765.7	242.3	780.3	246.6	11	81	1011	1	92	13	5	0.011
medicae	Smed_0528	Chr	homoserine kinase( EC:2.7.1.39 )	homoserine kinase	R	thrB	General function prediction only	0	570058	1	981	981	981	5	0	5	3	0.67	0.0017	0.0023	1.306	0.229	744.556	233.444	182	0	5	0.00709246	14	65	0	5	0.392	NA	SMc00017	-0.823	0	740.6	231.4	731.5	228.5	11	58	981	0	76	22	5	0
medicae	Smed_0529	Chr	Ribonuclease H( EC:3.1.26.4 )	ribonuclease H	L	rnhA	Replication recombination and repair	0	571035	1	462	462	462	1	0	1	2	0.3	0.0007	0.0007	-0.195	0.541	361.889	97.1111	71.8333	1	0	0	6	42	1	0	0.143	NA	SMc00018	0.125	NA	361.9	97.1	361.9	97.1	5	40	462	0	45	9	1	0
medicae	Smed_0530	Chr	Redoxin domain protein( EC:1.11.1.- )	peroxiredoxin protein	O		Posttranslational modification protein turnover chaperones	0	571618	1	486	486	486	1	0	1	2	0.3	0.0007	0.0006	-0.195	0.541	366.074	116.926	94.8333	1	0	0	7	46	1	0	0.148	NA	SMc00072	0.132	NA	366	117	365.3	117.7	6	45	486	0	51	8	1	0
medicae	Smed_0531	Chr	hypothetical protein	hypothetical protein	O		Posttranslational modification protein turnover chaperones	0	572155	1	849	849	849	1	0	1	2	0.3	0.0004	0.0004	-0.195	0.541	637.667	208.333	171	0	1	0.00158947	47	79	0	1	0.63	NA	SMc00073	-0.627	0	635.1	207.9	662.8	215.4	39	68	849	0	116	24	1	0
medicae	Smed_0532	Chr	protein of unknown function DUF179	hypothetical protein	K		Transcription	0	573231	1	606	606	606	0	0	0	1	0	0	0	NA	NA	461.167	141.833	110	0	0	0	8	46	0	0	NA	NA	SMc00019	NA	NA	461.1	141.9	460.5	141.9	8	44	606	0	52	3	0	0
medicae	Smed_0533	Chr	diguanylate cyclase phosphodiesterase with PAS PAC sensor(s)	putative transmembrane signal peptide protein	T		Signal transduction mechanisms	0	573936	1	2913	2913	2913	11	2	11	6	0.88	0.0013	0.0014	0.339	0.107	2211.69	698.306	560.917	2	9	0.00426784	25	245	2	9	0.208	270	SMc00074	-0.726	2.178	2211.4	698.6	2184.6	691.4	24	226	2913	2	259	56	10	0.008
medicae	Smed_0534	Chr	GCN5-related N-acetyltransferase( EC:2.3.1.128 )	ribosomal-protein-alanine acetyltransferase	J	rimJ	Translation	0	576848	1	612	612	612	0	0	0	1	0	0	0	NA	NA	476.833	132.167	95	0	0	0	7	35	0	0	NA	NA	SMc00075	NA	NA	474.3	131.7	473.2	129.4	6	33	612	0	40	8	0	0
medicae	Smed_0535	Chr	processing peptidase	putative processing protease protein	X		Not in COGs	0	577734	1	1305	1305	1305	8	3	9	6	0.88	0.0023	0.0021	-0.283	0.107	992.639	306.361	239	2	5	0.00540439	16	85	2	5	0.241	101	SMc00451	-0.556	2.125	986.8	304.8	973.9	301.2	15	76	1299	0	95	20	8	0
medicae	Smed_0536	Chr	threonine synthase( EC:4.2.3.1 )	threonine synthase	E	thrC1	Amino acid transport and metabolism	0	579053	1	1398	1398	1398	5	1	5	5	0.85	0.0012	0.0012	0.092	0.098	1063.89	331.111	267.083	1	4	0.00400034	30	91	1	4	0.404	121	SMc00077	-0.552	0.758	1061.4	330.6	1066.6	326.3	29	90	1398	0	119	15	5	0
medicae	Smed_0537	Chr	hypothetical protein	hypothetical protein	X		Not in COGs	0	580800	1	540	540	540	2	1	2	3	0.53	0.0012	0.0011	-0.382	0.629	394.704	142.296	122	1	1	0.00232711	11	45	1	1	0.334	56	SMc00020	-0.304	4.091	392.9	141.1	392.5	139.8	11	41	540	1	53	9	2	0.019
medicae	Smed_0538	Chr	Extracellular ligand-binding receptor	Leu/Ile/Val-binding protein	E	livJ	Amino acid transport and metabolism	0	581506	1	1107	1107	1107	7	3	7	5	0.79	0.0021	0.002	-0.102	0.834	830.889	273.111	224.917	5	2	0.00242494	12	87	5	2	0.001	99	SMc00078	-0.165	18.125	828.3	272.7	825.1	271.8	11	83	1107	0	96	8	7	0
medicae	Smed_0539	Chr	HAD-superfamily hydrolase subfamily IA variant 3	hypothetical protein	R		General function prediction only	0	582755	1	696	696	696	3	0	3	4	0.71	0.0014	0.0016	0.422	0.902	531.639	161.361	130	2	1	0.00205216	10	45	2	1	0.098	55	SMc00079	-0.152	9	531.6	161.4	530.4	161.4	10	42	696	0	52	12	3	0
medicae	Smed_0540	Chr	regulatory protein ArsR	hypothetical protein	K		Transcription	0	583643	1	684	684	684	0	0	0	1	0	0	0	NA	NA	510.556	170.444	135	0	0	0	16	67	0	0	NA	NA	SMc00080	NA	NA	507.9	170.1	501.4	167.6	13	62	684	0	79	14	0	0
medicae	Smed_0541	Chr	DNA methylase N-4 N-6 domain protein( EC:2.1.1.72 )	adenine DNA methyltransferase protein	L	ccrM	Replication recombination and repair	0	584422	1	1197	1197	1197	2	0	2	3	0.53	0.0006	0.0007	1.022	0.764	917.472	276.528	215.75	1	1	0.00119749	3	79	1	1	0.092	82	SMc00021	-0.463	26.333	909.3	274.6	865.4	263.7	3	74	1131	0	78	16	2	0
medicae	Smed_0542	Chr	HAD-superfamily hydrolase subfamily IA variant 3( EC:3.8.1.2 )	hypothetical protein	R		General function prediction only	0	585754	1	661	661	660	0	0	0	1	0	0	0	NA	NA	493.556	151.444	120	0	0	0	56	28	0	0	NA	NA	SMc00081	NA	NA	493.5	151.9	483.5	152.6	48	25	657	0	81	17	0	0
medicae	Smed_0543	Chr	A G-specific adenine glycosylase( EC:3.2.2.- )	A/G-specific adenine glycosylase protein	L	mutY	Replication recombination and repair	0	586475	1	1113	1113	1113	3	0	3	4	0.8	0.0009	0.0011	0.672	0.719	835.722	274.278	227.833	3	0	0	53	108	2	0	0.112	NA	SMc00452	0.329	NA	827.6	270.6	811	264.5	45	100	1098	0	159	21	2	0
medicae	Smed_0544	Chr	protein of unknown function DUF1159	hypothetical protein	X		Not in COGs	0	587706	1	507	507	507	0	0	0	1	0	0	0	NA	NA	378.889	125.111	101	0	0	0	13	54	0	0	NA	NA	SMc00022	NA	NA	376.3	124.7	396.7	129.7	12	50	507	0	64	7	0	0
medicae	Smed_0545	Chr	DSBA oxidoreductase	hypothetical protein	O		Posttranslational modification protein turnover chaperones	0	588323	1	810	810	810	3	1	3	4	0.71	0.0012	0.0011	-0.379	0.629	618.389	188.611	148.083	1	2	0.00351134	28	59	1	2	0.452	87	SMc00023	-0.345	1.054	613.9	187.1	613.1	184.6	27	54	810	0	83	13	3	0
medicae	Smed_0546	Chr	protein of unknown function DUF559					0	589212	1	372	372	369	0	0	0	1	0	0	0	NA	NA	283.556	84.4444	65.8333	0	0	0	NA	NA	NA	NA	NA	NA	NA	NA	NA	NA	NA	NA	NA	NA	NA	NA	NA	NA	NA	NA	NA
medicae	Smed_0547	Chr	chromosome segregation protein SMC	putative chromosome partition protein	D	smc	Cell cycle control mitosis and meiosis	0	589852	1	3462	3462	3462	8	6	8	7	0.86	0.0008	0.0005	-1.23	-0.648	2623.18	835.824	657	2	6	0.0023771	104	322	2	6	0.314	426	SMc00024	-0.506	1.032	2613.3	833.7	2584.7	832.4	96	287	3462	1	398	90	7	0.003
medicae	Smed_0548	Chr	pyruvate phosphate dikinase( EC:2.7.9.1 )	pyruvate phosphate dikinase	G	ppdK	Carbohydrate transport and metabolism	0	593658	1	2697	2697	2697	8	1	8	5	0.85	0.001	0.0011	0.552	0.534	2064.96	629.037	499.167	2	6	0.00315854	32	244	2	6	0.188	276	SMc00025	-0.634	2.542	2062.1	628.9	2030.7	617.9	29	222	2697	0	266	54	8	0
medicae	Smed_0549	Chr	hypothetical protein	hypothetical protein	X		Not in COGs	0	596423	1	249	249	249	0	0	0	1	0	0	0	NA	NA	186.333	59.6667	46	0	0	0	8	31	0	0	NA	NA	SMc00083	NA	NA	186.4	59.6	184.8	58.2	8	27	249	0	37	9	0	0
medicae	Smed_0550	Chr	hypothetical protein	hypothetical protein	T		Signal transduction mechanisms	0	596844	1	390	390	390	0	0	0	1	0	0	0	NA	NA	295.667	91.3333	73	0	0	0	15	38	0	0	NA	NA	SMc00084	NA	NA	295.7	91.3	296.4	90.6	15	37	390	0	53	9	0	0
medicae	Smed_0551	Chr	hypothetical protein	hypothetical protein	X		Not in COGs	0	597547	1	909	909	909	3	1	3	4	0.65	0.0011	0.001	-0.379	0.763	672.056	233.944	196	2	1	0.00141546	27	75	2	1	0.165	102	SMc00026	-0.069	5.556	671.7	234.3	659.9	233.8	26	70	909	0	100	11	3	0
medicae	Smed_0552	Chr	beta-lactamase domain protein( EC:3.1.2.6 )	putative hydrolase protein	R		General function prediction only	0	598532	1	909	909	909	1	0	1	2	0.41	0.0004	0.0005	0.541	NA	686.389	219.611	179	0	1	0.00150784	39	77	0	1	0.667	NA	SMc00087	-0.664	0	676.9	217.1	669.3	215.7	34	64	909	0	107	20	1	0
medicae	Smed_0553	Chr	MscS Mechanosensitive ion channel	hypothetical protein	M		Cell wall/membrane biogenesis	0	599990	1	2625	2625	2625	8	3	8	6	0.85	0.001	0.0009	-0.476	-0.21	1978.24	643.509	521.75	5	3	0.00154375	128	274	5	3	0.061	408	SMc00028	-0.057	3.568	1955.1	636.7	1876.2	654.3	200	164	2610	0	391	69	8	0
medicae	Smed_0554	Chr	conserved hypothetical unknown transmembrane protein	hypothetical protein	X		Not in COGs	0	602813	1	414	414	414	1	1	1	2	0.17	0.0008	0.0004	-1.141	0.338	313.778	97.2222	79	1	0	0	11	35	1	0	0.255	NA	SMc00088	0.239	NA	313.7	97.3	306.9	95.1	9	29	414	0	40	14	1	0
medicae	Smed_0555	Chr	hypothetical protein					0	603813	1	144	144	144	0	0	0	1	0	0	0	NA	NA	109.444	31.5556	25	0	0	0	NA	NA	NA	NA	NA	NA	NA	NA	NA	NA	NA	NA	NA	NA	NA	NA	NA	NA	NA	NA	NA
medicae	Smed_0556	Chr	putative transcriptional regulator XRE family					0	603964	1	189	189	189	0	0	0	1	0	0	0	NA	NA	144.333	41.6667	32	0	0	0	NA	NA	NA	NA	NA	NA	NA	NA	NA	NA	NA	NA	NA	NA	NA	NA	NA	NA	NA	NA	NA
medicae	Smed_0557	Chr	sulfate adenylyltransferase large subunit( EC:2.7.7.4 )	putative sulfate adenylate transferase cysteine biosynthesis protein	P	cysN	Inorganic ion transport and metabolism	0	604396	1	1497	1497	1497	2	0	2	3	0.68	0.0004	0.0006	1.29	0.404	1127.67	366.333	299	0	2	0.00180786	14	120	0	2	0.804	NA	SMc00090	-0.896	0	1127.8	366.2	1122.5	362.4	12	112	1497	0	126	33	2	0
medicae	Smed_0558	Chr	sulfate adenylyltransferase small subunit( EC:2.7.7.4 )	sulfate adenylyltransferase subunit 2	E	cysD	Amino acid transport and metabolism	0	605892	1	954	954	954	3	0	3	4	0.8	0.001	0.0013	0.872	0	737.352	213.648	165.583	1	2	0.00309986	11	56	1	2	0.362	67	SMc00091	-0.502	2.545	733.1	211.9	729	211	10	45	954	0	58	17	3	0
medicae	Smed_0559	Chr	adenylylsulfate reductase thioredoxin dependent( EC:1.8.4.8 )	phosphoadenosine phosphosulfate reductase PAPS reductase	E	cysH	Amino acid transport and metabolism	0	606893	1	777	777	777	3	2	3	4	0.64	0.0013	0.001	-0.829	-1.423	593.556	180.444	143	1	2	0.00367026	18	38	1	2	0.456	57	SMc00092	-0.345	1.056	588.3	179.7	594.6	179.1	15	33	777	0	51	14	3	0
medicae	Smed_0560	Chr	conserved hypothetical unknown signal peptide protein	hypothetical protein	X		Not in COGs	0	607947	1	387	387	387	1	0	1	2	0.55	0.0009	0.0014	1.486	0	289.167	94.8333	80	1	0	0	10	26	1	0	0.297	NA	SMc00030	0.278	NA	287.2	93.8	285.2	92.5	9	24	386	0	35	5	1	0
medicae	Smed_0561	Chr	conserved hypothetical unknown transmembrane protein	hypothetical protein	X		Not in COGs	0	608333	1	480	480	480	1	0	1	2	0.3	0.0007	0.0006	-0.195	NA	351.5	125.5	108	0	1	0.00263856	21	38	0	1	0.65	NA	SMc00031	-0.644	0	349.8	124.2	347.3	123.7	18	33	480	0	55	13	1	0
medicae	Smed_0562	Chr	choline dehydrogenase( EC:1.1.99.1 )	choline dehydrogenase	E	betA	Amino acid transport and metabolism	0	608815	1	1650	1650	1650	5	1	5	5	0.74	0.001	0.0011	0.463	0.513	1275.43	370.574	289.833	1	4	0.00357434	17	124	1	4	0.372	141	SMc00093	-0.679	1.824	1275.7	370.4	1264	363.3	17	117	1650	1	136	37	5	0.007
medicae	Smed_0563	Chr	betaine aldehyde dehydrogenase( EC:1.2.1.8 )	betaine aldehyde dehydrogenase	C	betB	Energy production and conversion	0	610662	1	1464	1464	1464	4	3	4	4	0.64	0.0009	0.0006	-1.103	0.686	1112.5	348.5	284	1	3	0.00285055	32	116	1	3	0.423	148	SMc00094	-0.534	1.208	1105.8	346.2	1101.3	343.9	30	105	1464	0	140	32	4	0
medicae	Smed_0564	Chr	sulfatase( EC:3.1.6.6 )	choline sulfatase protein	P	betC	Inorganic ion transport and metabolism	0	612127	1	1539	1539	1539	3	2	3	4	0.56	0.0006	0.0004	-1.179	0.338	1188.17	347.833	268	0	3	0.00285602	13	108	0	3	0.715	NA	SMc00127	-0.893	0	1184.1	345.9	1171	341.6	8	93	1539	0	109	45	3	0
medicae	Smed_0565	Chr	transcriptional regulator TetR family	transcriptional regulator BetI	K	betI	Transcription	0	613739	1	609	609	609	0	0	0	1	0	0	0	NA	NA	457.611	148.389	119	0	0	0	17	55	0	0	NA	NA	SMc00095	NA	NA	452.8	147.2	448	146.1	17	49	608	0	69	20	0	0
medicae	Smed_0566	Chr	hypothetical protein	hypothetical protein	S		Function unknown	0	614491	1	549	549	549	2	1	2	3	0.44	0.0012	0.0009	-0.85	0.584	413.065	132.935	112.75	2	0	0	12	58	2	0	0.036	NA	SMc00032	0.171	NA	412.6	133.4	401.3	132.7	10	51	549	0	63	23	2	0
medicae	Smed_0567	Chr	diguanylate cyclase phosphodiesterase	hypothetical protein	T		Signal transduction mechanisms	0	615148	1	1801	1801	1800	5	1	5	5	0.79	0.0009	0.0009	-0.144	0.953	1346.79	440.755	346.583	3	2	0.0015026	112	87	3	2	0.345	199	SMc00033	0.163	1.165	1346.8	441.5	1327	439.4	107	74	1800	1	188	42	4	0.005
medicae	Smed_0568	Chr	Quinone oxidoreductase putative PIG3	putative oxidoreductase protein	C		Energy production and conversion	0	617028	1	1002	1002	1002	5	2	5	4	0.76	0.0017	0.0017	0.058	-0.66	753.833	245.167	202	2	3	0.00405201	34	80	2	3	0.317	114	SMc00034	-0.302	1.569	751.5	244.7	729.3	239.7	28	68	984	0	103	37	5	0
medicae	Smed_0569	Chr	hypothetical protein	hypothetical protein	C		Energy production and conversion	0	618299	1	759	759	759	3	3	3	3	0.32	0.0013	0.0007	-1.629	0.52	572.778	183.222	149	0	3	0.00542193	25	75	0	3	0.43	NA	SMc00096	-0.75	0	563.6	180.2	548.6	175.9	24	66	738	0	93	18	3	0
medicae	Smed_0570	Chr	L-asparaginase II	hypothetical protein	E		Amino acid transport and metabolism	0	619108	1	1011	1011	1011	2	1	2	3	0.62	0.0007	0.0007	0.153	0.449	764.056	243.944	199.917	2	0	0	31	86	2	0	0.075	NA	SMc00035	0.265	NA	762.4	242.6	762.3	239.7	24	78	1011	0	108	19	2	0
medicae	Smed_0571	Chr	Glutathione S-transferase domain( EC:2.5.1.18 )	putative glutathione S-transferase protein	O	gst1	Posttranslational modification protein turnover chaperones	0	620204	1	621	621	621	4	2	4	4	0.76	0.0021	0.0021	-0.097	-3.817	472.389	145.611	116.417	3	1	0.00227413	14	60	3	1	0.029	74	SMc00036	-0.061	12.857	470.2	144.8	464.5	144.5	14	56	621	0	73	11	4	0
medicae	Smed_0572	Chr	transcriptional regulator LysR family	putative transcription regulator protein	K		Transcription	0	621208	1	936	936	936	7	3	7	5	0.73	0.0025	0.0028	0.563	-1.112	687.468	245.532	208.5	1	6	0.00809195	25	81	1	6	0.34	106	SMc00037	-0.621	0.54	677	240.4	655.3	230.7	25	73	909	0	102	15	7	0
medicae	Smed_0573	Chr	Glutathione S-transferase domain( EC:2.5.1.18 )	putative glutathione S-transferase protein	O	gst2	Posttranslational modification protein turnover chaperones	0	622103	1	660	660	660	3	2	3	4	0.64	0.0015	0.0011	-0.829	-1.423	500.139	156.861	128	2	1	0.00211103	27	62	2	1	0.204	89	SMc00097	-0.03	4.593	500.2	156.8	490.6	151.5	23	51	660	0	83	24	3	0
medicae	Smed_0574	Chr	diguanylate cyclase phosphodiesterase with PAS PAC and GAF sensor(s)	hypothetical protein	T		Signal transduction mechanisms	0	622989	1	2319	2319	2319	13	4	13	6	0.9	0.0019	0.0018	-0.235	-0.25	1635.15	497.077	382.22	6	6	0.00404199	87	212	6	6	0.077	300	SMc00038	-0.209	2.437	1634.3	497.3	1707.4	515.4	84	191	2319	0	289	28	13	0
medicae	Smed_0575	Chr	ErfK YbiS YcfS YnhG family protein	hypothetical protein	S		Function unknown	0	625670	1	684	684	684	2	0	2	3	0.53	0.001	0.0013	1.022	-1.082	524.333	156.667	125	0	2	0.00422731	16	82	0	2	0.704	NA	SMc00039	-0.837	0	522.4	155.6	539.4	162.2	16	81	684	0	98	4	2	0
medicae	Smed_0576	Chr	transcriptional regulator TrmB	putative transcription regulator protein	K		Transcription	0	626381	1	477	477	477	0	0	0	1	0	0	0	NA	NA	356.389	117.611	93	0	0	0	15	42	0	0	NA	NA	SMc00098	NA	NA	356.3	117.7	353.5	117.5	14	39	477	0	55	7	0	0
medicae	Smed_0577	Chr	OsmC family protein	hypothetical protein	O		Posttranslational modification protein turnover chaperones	0	626965	1	423	423	423	1	1	1	2	0.17	0.0008	0.0004	-1.141	0.338	316.111	103.889	86	0	1	0.00318744	3	39	0	1	0.93	NA	SMc00040	-0.929	0	315.9	104.1	314.4	105.6	3	39	423	0	42	2	1	0
medicae	Smed_0578	Chr	protein of unknown function DUF853 NPT hydrolase putative	hypothetical protein	R		General function prediction only	0	627547	1	1563	1563	1563	3	2	3	3	0.53	0.0006	0.0005	-0.829	0.338	1181.94	378.056	298.917	1	2	0.0017518	28	163	1	2	0.327	191	SMc00100	-0.52	2.911	1176.1	374.9	1172	372.5	26	151	1563	0	183	22	3	0
medicae	Smed_0579	Chr	hypothetical protein	hypothetical protein	X		Not in COGs	0	629400	1	393	393	393	1	0	1	2	0.41	0.0008	0.001	0.541	0.609	296	94	78	1	0	0	5	33	1	0	0.154	NA	SMc00041	0.132	NA	294.1	92.9	297.6	94	5	32	393	0	37	2	1	0
medicae	Smed_0580	Chr	aldo keto reductase	putative oxidoreductase protein	R		General function prediction only	0	629884	1	828	828	828	3	1	3	4	0.71	0.0012	0.0011	-0.379	0.764	632.528	192.472	148.167	3	0	0	22	59	3	0	0.024	NA	SMc00101	0.272	NA	627.4	191.6	624	191.6	19	53	828	0	76	14	3	0
medicae	Smed_0581	Chr	Trans-aconitate 2-methyltransferase( EC:2.1.1.144 )	trans-aconitate methyltransferase protein	R	tam	General function prediction only	0	630815	1	774	774	774	2	0	2	3	0.62	0.0009	0.0012	1.223	0.338	584.611	186.389	146.583	1	1	0.0017766	39	80	1	1	0.446	119	SMc00225	-0.172	2.051	570.7	182.3	566.7	183	39	75	774	0	118	10	2	0
medicae	Smed_0582	Chr	haloacid dehalogenase type II( EC:3.8.1.2 )	putative alpha-halocarboxylic acid dehalogenase protein	R	dhe	General function prediction only	0	631602	1	663	663	663	1	1	1	2	0.17	0.0005	0.0003	-1.141	0.338	507.278	152.722	120	0	1	0.00216825	6	49	0	1	0.893	NA	SMc00103	-0.891	0	507.4	152.6	508.3	151.3	6	47	663	0	53	9	1	0
medicae	Smed_0583	Chr	hypothetical protein	hypothetical protein	R		General function prediction only	0	632549	1	552	552	552	3	1	3	4	0.71	0.0018	0.0016	-0.379	0.763	408.972	140.028	115.083	2	1	0.00236481	28	40	2	1	0.312	68	SMc00104	0.078	2.857	409.1	139.9	405.1	136.2	33	31	552	0	68	13	3	0
medicae	Smed_0584	Chr	Alcohol dehydrogenase zinc-binding domain protein( EC:1.1.1.1 )	putative oxidoreductase transmembrane protein	R		General function prediction only	0	633195	1	1041	1041	1041	7	0	7	5	0.74	0.0022	0.0026	0.665	0.781	796.861	241.139	195.083	6	1	0.00137323	27	78	6	1	0.002	106	SMc00105	0.114	17.333	796.8	241.2	795.7	242	27	75	1041	0	105	10	7	0
medicae	Smed_0585	Chr	aminotransferase class IV( EC:2.6.1.42 )	aminotransferase	E	ilvE2	Amino acid transport and metabolism	0	634388	1	882	882	882	5	1	5	5	0.85	0.0019	0.0024	1.104	-0.049	667.528	211.472	174	2	3	0.00469763	24	69	2	3	0.285	93	SMc00042	-0.342	1.917	666.1	209.9	664.1	205.2	24	63	882	0	90	13	5	0
medicae	Smed_0586	Chr	Glyoxalase bleomycin resistance protein dioxygenase	hypothetical protein	E		Amino acid transport and metabolism	0	635289	1	411	411	411	2	0	2	3	0.71	0.0016	0.0022	1.022	0.609	310.333	97.6667	77	0	2	0.00678101	12	43	0	2	0.62	NA	SMc00106	-0.782	0	306.4	95.6	307.2	94.8	12	42	411	0	55	4	2	0
medicae	Smed_0587	Chr	Superoxide dismutase( EC:1.15.1.1 )	superoxide dismutase Fe protein	P	sodB	Inorganic ion transport and metabolism	0	635936	1	603	603	603	2	1	2	3	0.53	0.0011	0.001	-0.382	-2.067	470.667	129.333	96	0	2	0.00512071	3	30	0	2	0.834	NA	SMc00043	-0.909	0	470.7	129.3	470.8	128.7	2	30	603	0	32	5	2	0
medicae	Smed_0588	Chr	Helix-turn-helix type 11 domain protein	putative transcription regulator protein	K		Transcription	0	636764	1	714	714	714	12	1	12	2	0.33	0.0056	0.0049	-0.496	0.335	508.753	157.701	124.758	6	5	0.0104989	24	61	6	5	0.06	85	SMc00107	-0.172	3.05	503.1	157.4	518.9	161.8	24	57	714	0	86	9	12	0
medicae	Smed_0589	Chr	Lysine exporter protein (LYSE YGGA)	putative amino acid efflux protein	E		Amino acid transport and metabolism	0	637606	1	639	639	639	3	0	3	3	0.62	0.0016	0.0018	0.472	0.729	473.5	162	137.833	2	1	0.00204407	17	63	2	1	0.119	80	SMc00044	-0.121	7.412	473.4	162.1	468.8	161	16	58	639	0	78	15	3	0
medicae	Smed_0590	Chr	cytochrome c class II	putative cytochrome C signal peptide protein	C	cycF	Energy production and conversion	0	638442	1	447	447	447	2	0	2	2	0.41	0.0015	0.0018	0.688	0.809	344.944	99.0556	76	0	2	0.00668593	10	39	0	2	0.643	NA	SMc00045	-0.796	0	344.9	99.1	342	97.5	9	34	447	0	45	12	2	0
medicae	Smed_0591	Chr	Gluconate 2-dehydrogenase (acceptor)	putative diheme cytochrome C-type signal peptide protein	C	cycG	Energy production and conversion	0	639016	1	945	945	945	5	1	5	5	0.85	0.0018	0.002	0.53	-0.171	717.065	224.935	181	2	3	0.00441646	44	88	2	3	0.337	134	SMc00086	-0.267	1.333	709.7	221.7	679.2	211.1	39	82	915	0	135	13	5	0
medicae	Smed_0592	Chr	GCN5-related N-acetyltransferase	putative acetyltransferase protein	K		Transcription	0	639980	1	504	504	504	1	1	1	2	0.17	0.0007	0.0003	-1.141	0.338	377.833	123.167	102.917	1	0	0	5	34	1	0	0.15	NA	SMc00108	0.128	NA	377.8	123.2	390.2	126.1	5	32	504	0	37	7	1	0
medicae	Smed_0593	Chr	putative transcriptional regulator MerR family	putative transcription regulator protein	K		Transcription	0	640675	1	414	414	414	1	1	1	2	0.17	0.0008	0.0004	-1.141	0.338	315.278	95.7222	74	0	1	0.00345938	6	28	0	1	0.829	NA	SMc00109	-0.824	0	313.5	94.5	331.6	98.4	5	23	414	0	31	10	1	0
medicae	Smed_0594	Chr	Beta-lactamase( EC:3.5.2.6 )	putative BETA-lactamase signal peptide protein	V	bla	Defense mechanisms	0	641373	1	891	891	890	5	2	5	3	0.53	0.0019	0.002	0.294	-0.342	661.944	225.556	187.083	3	2	0.00293621	42	99	3	2	0.139	142	SMc00047	-0.102	3.536	651.9	220.7	644.3	219.3	35	92	889	0	136	26	5	0
medicae	Smed_0595	Chr	Quinoprotein glucose dehydrogenase( EC:1.1.5.2 )	glucose dehydrogenase	G	gcd	Carbohydrate transport and metabolism	0	642324	1	2334	2334	2331	5	2	5	5	0.85	0.0007	0.0006	-0.448	0.8	1776.16	553.231	451.712	3	2	0.00119711	38	220	3	2	0.026	258	SMc00110	-0.253	8.684	1770.8	552.7	1758.5	552.9	35	205	2331	0	249	36	5	0
medicae	Smed_0596	Chr	protein of unknown function UPF0061	hypothetical protein	S		Function unknown	0	644934	1	1554	1554	1554	5	0	5	3	0.71	0.0011	0.0014	1.138	1.002	1182.25	368.75	294.75	3	2	0.00179601	60	158	3	2	0.115	218	SMc00453	-0.125	3.95	1163.7	362.9	1086.5	342.9	56	138	1473	0	206	36	5	0
medicae	Smed_0597	Chr	homocysteine S-methyltransferase( EC:2.1.1.10 )					0	646566	1	969	969	968	4	1	4	4	0.74	0.0014	0.0013	-0.057	NA	739.407	226.093	174.917	3	1	0.00146462	NA	NA	NA	NA	NA	NA	NA	NA	NA	NA	NA	NA	NA	NA	NA	NA	NA	NA	NA	NA	NA
medicae	Smed_0598	Chr	protein of unknown function DUF1697					0	647681	1	531	531	531	4	1	4	4	0.76	0.0025	0.0026	0.184	NA	393.787	134.213	109	2	2	0.00493453	NA	NA	NA	NA	NA	NA	NA	NA	NA	NA	NA	NA	NA	NA	NA	NA	NA	NA	NA	NA	NA
medicae	Smed_0599	Chr	Oligopeptidase B( EC:3.4.21.83 )	protease II oligopeptidase B hydrolase serine protease protein	E	ptrB	Amino acid transport and metabolism	0	648224	1	2109	2109	2109	0	0	0	1	0	0	0	NA	NA	1632.94	473.056	361	0	0	0	53	179	0	0	NA	NA	SMc00114	NA	NA	1632.9	473.1	1638.1	474.2	45	172	2109	0	223	28	0	0
medicae	Smed_0600	Chr	transcriptional regulator LysR family					0	650504	1	933	933	933	0	0	0	1	0	0	0	NA	NA	703.889	226.111	180	0	0	0	NA	NA	NA	NA	NA	NA	NA	NA	NA	NA	NA	NA	NA	NA	NA	NA	NA	NA	NA	NA	NA
medicae	Smed_0601	Chr	hypothetical protein					0	651566	1	276	276	275	0	0	0	1	0	0	0	NA	NA	208.222	64.2778	54	0	0	0	NA	NA	NA	NA	NA	NA	NA	NA	NA	NA	NA	NA	NA	NA	NA	NA	NA	NA	NA	NA	NA
medicae	Smed_0602	Chr	Glyoxalase bleomycin resistance protein dioxygenase	hypothetical protein	R		General function prediction only	0	651880	1	891	891	891	3	0	3	4	0.71	0.0011	0.0013	0.422	0.541	675.648	212.352	169.917	2	1	0.00155939	57	79	2	1	0.313	136	SMc00115	0.086	2.772	668.9	209.6	655.5	201.2	50	74	888	0	136	31	3	0
medicae	Smed_0603	Chr	UspA domain protein	hypothetical protein	T		Signal transduction mechanisms	0	653060	1	495	495	495	4	1	4	5	0.82	0.0027	0.0029	0.265	-1.086	385.944	106.056	78	0	4	0.0124893	3	31	0	4	0.709	NA	SMc00048	-0.912	0	377	103.9	331.8	93.1	3	30	423	0	35	5	4	0
medicae	Smed_0604	Chr	transcriptional regulator TraR DksA family	hypothetical protein	T		Signal transduction mechanisms	0	653610	1	345	345	345	0	0	0	1	0	0	0	NA	NA	262.5	79.5	61	0	0	0	7	45	0	0	NA	NA	SMc00049	NA	NA	262.6	79.4	261.1	77.9	6	44	345	0	52	1	0	0
medicae	Smed_0605	Chr	Hly-III family protein	hypothetical protein	R		General function prediction only	0	654254	1	663	663	663	4	1	4	3	0.32	0.002	0.0016	-0.661	-0.543	496.222	163.778	136.833	2	2	0.00404376	18	59	2	2	0.209	77	SMc00455	-0.266	3.278	496.4	163.6	474.2	173	55	16	663	0	73	11	4	0
medicae	Smed_0606	Chr	hypothetical protein	hypothetical protein	X		Not in COGs	0	654993	1	498	498	498	3	0	3	3	0.62	0.002	0.002	0.072	-1.393	380.611	114.389	90.8333	2	1	0.00289486	31	49	2	1	0.287	80	SMc00116	0.054	3.161	378.7	113.3	374.3	108.7	29	48	498	0	81	7	3	0
medicae	Smed_0607	Chr	NADH dehydrogenase (quinone)	putative monovalent cation/H+ antiporter subunit A	C	phaA2	Energy production and conversion	0	655816	1	2376	2376	2376	7	3	7	5	0.74	0.001	0.0011	0.384	0.457	1752.75	620.25	519.75	4	3	0.00160164	54	209	4	3	0.035	263	SMc00051	-0.223	5.16	1750.4	619.6	1739.5	619.3	52	196	2376	0	255	32	7	0
medicae	Smed_0608	Chr	Na+ antiporter MnhB subunit-related protein	putative monovalent cation/H+ antiporter subunit B	P	phaB2	Inorganic ion transport and metabolism	0	658188	1	420	420	420	4	0	4	2	0.55	0.0032	0.0052	2.276	0	308.5	108.5	93	0	4	0.0122079	5	40	0	4	0.641	NA	SMc00052	-0.889	0	305.9	108.1	301.1	103.9	5	35	420	1	43	10	4	0.023
medicae	Smed_0609	Chr	NADH-ubiquinone oxidoreductase chain 4L	putative monovalent cation/H+ antiporter subunit C	P	phaC2	Inorganic ion transport and metabolism	0	658607	1	378	378	378	2	0	2	3	0.62	0.0018	0.0019	0.22	0.764	277.278	97.7222	80	0	2	0.00677715	9	38	0	2	0.663	NA	SMc00053	-0.809	0	277.4	97.6	275.7	96.3	7	37	378	0	45	6	2	0
medicae	Smed_0610	Chr	NADH dehydrogenase (quinone)	putative monovalent cation/H+ antiporter subunit D	C	phaD2	Energy production and conversion	0	658991	1	1563	1563	1563	8	1	8	3	0.32	0.0017	0.0015	-0.545	0.095	1148.56	411.435	353.667	5	3	0.00241452	38	141	5	3	0.015	182	SMc00054	-0.163	6.184	1137.7	407.3	1135.9	406.3	38	133	1563	0	181	33	8	0
medicae	Smed_0611	Chr	cation antiporter	putative monovalent cation/H+ antiporter subunit E	P	phaE2	Inorganic ion transport and metabolism	0	660550	1	477	477	477	3	1	3	4	0.71	0.0021	0.0025	0.672	0.451	351.935	122.065	94.0833	1	2	0.00542563	15	45	1	2	0.436	60	SMc00055	-0.417	1.5	351.8	122.2	350.8	123.2	14	44	477	0	59	5	3	0
medicae	Smed_0612	Chr	multiple resistance and pH regulation protein F	putative monovalent cation/H+ antiporter subunit F	P	phaF2	Inorganic ion transport and metabolism	0	661023	1	387	387	387	2	0	2	3	0.67	0.0017	0.002	0.554	-1.438	275.63	108.37	96.8333	1	1	0.00305563	13	42	1	1	0.377	56	SMc00056	-0.264	3.231	271.8	106.5	262.5	101.7	12	40	372	0	53	6	2	0
medicae	Smed_0613	Chr	monovalent cation proton antiporter MnhG PhaG subunit	putative monovalent cation/H+ antiporter subunit G	P	phaG2	Inorganic ion transport and metabolism	0	661409	1	351	351	351	0	0	0	1	0	0	0	NA	NA	258.056	89.9444	75	0	0	0	10	35	0	0	NA	NA	SMc00057	NA	NA	258	90	257.6	90.4	9	34	351	0	43	3	0	0
medicae	Smed_0614	Chr	transcriptional regulator MucR family	transcription regulator protein	X	mucR	Not in COGs	0	662165	1	432	432	432	1	1	1	2	0.17	0.0008	0.0004	-1.141	NA	324.5	104.5	85	0	1	0.0031688	1	24	0	1	0.962	NA	SMc00058	-0.96	0	322.5	103.5	322.3	103.5	1	23	432	0	25	2	1	0
medicae	Smed_0615	Chr	Fe-S metabolism associated SufE	hypothetical protein	R		General function prediction only	0	662694	1	423	423	423	1	0	1	2	0.55	0.0008	0.0013	1.486	0	328.444	91.5556	69	0	1	0.00361681	10	36	0	1	0.787	NA	SMc00118	-0.783	0	326.4	90.6	325.8	91.2	10	35	423	0	45	2	1	0
medicae	Smed_0616	Chr	hypothetical protein	hypothetical protein	X		Not in COGs	0	663259	1	420	420	420	0	0	0	1	0	0	0	NA	NA	323.056	93.9444	73	0	0	0	16	39	0	0	NA	NA	SMc00456	NA	NA	323.1	94.2	328.6	98.4	15	37	420	0	54	3	0	0
medicae	Smed_0617	Chr	histidine kinase( EC:2.7.13.3 )	putative sensor histidine kinase protein	T		Signal transduction mechanisms	0	664192	1	1578	1578	1578	8	0	8	4	0.8	0.0017	0.0022	1.191	-1.658	1176.58	398.417	326.667	3	5	0.00415569	67	141	3	5	0.274	208	SMc00059	-0.303	1.263	1166.9	396.1	1147.3	382.5	62	119	1578	1	200	47	8	0.005
medicae	Smed_0618	Chr	Peptidoglycan-binding domain 1 protein	hypothetical protein	X		Not in COGs	0	665741	1	939	939	939	3	1	3	4	0.71	0.0011	0.0011	0.072	0.451	695.75	240.25	201.5	2	1	0.00137831	46	86	2	1	0.245	133	SMc00060	0.015	3.739	682.2	235.8	688.4	236.3	41	80	939	0	126	22	3	0
medicae	Smed_0619	Chr	protein of unknown function DUF1491	hypothetical protein	X		Not in COGs	0	666750	1	348	348	348	2	0	2	2	0.55	0.0019	0.0031	1.891	0	263.833	81.1667	62.5	2	0	0	13	32	2	0	0.097	NA	SMc00061	0.289	NA	262.6	80.8	261.7	80.6	11	32	336	0	46	2	2	0
medicae	Smed_0620	Chr	hypothetical protein					0	667251	1	1059	1059	1059	6	3	6	4	0.45	0.0019	0.0013	-1.109	NA	794.028	261.972	210.167	4	2	0.00252805	NA	NA	NA	NA	NA	NA	NA	NA	NA	NA	NA	NA	NA	NA	NA	NA	NA	NA	NA	NA	NA
medicae	Smed_0621	Chr	SH3 type 3 domain protein	hypothetical protein	S		Function unknown	0	668556	1	663	663	663	2	0	2	3	0.67	0.001	0.0013	0.822	0	513.167	148.333	113.833	1	1	0.0022324	31	64	1	0	0.333	NA	SMc00062	0.326	NA	508.9	146.8	481.3	136.1	26	52	633	0	84	29	1	0
medicae	Smed_0622	Chr	hypothetical protein	hypothetical protein	X		Not in COGs	0	669352	1	303	303	303	1	0	1	2	0.3	0.0011	0.001	-0.195	0.541	224.222	75.7778	60	0	1	0.00436987	4	33	0	1	0.895	NA	SMc00063	-0.892	0	219.8	74.4	207.3	72.9	4	32	285	0	36	1	1	0
medicae	Smed_0623	Chr	hypothetical protein					0	669828	1	285	285	285	2	1	2	3	0.32	0.0023	0.0016	-0.85	NA	215.407	66.5926	53	1	1	0.00497261	NA	NA	NA	NA	NA	NA	NA	NA	NA	NA	NA	NA	NA	NA	NA	NA	NA	NA	NA	NA	NA
medicae	Smed_0624	Chr	hypothetical protein	hypothetical protein	S		Function unknown	0	670199	1	546	546	546	2	0	2	2	0.3	0.0012	0.0011	-0.248	0.541	412.444	130.556	104.833	1	1	0.00253639	6	57	1	1	0.195	63	SMc00128	-0.405	9.5	410.4	129.6	405.6	128.4	5	56	546	1	63	5	2	0.016
medicae	Smed_0625	Chr	protein of unknown function DUF1214	hypothetical protein	S		Function unknown	0	670737	1	588	588	588	4	0	4	2	0.3	0.0023	0.0021	-0.299	-2.498	429.611	155.389	135	1	3	0.00639311	14	65	1	3	0.409	79	SMc00457	-0.573	1.548	425.6	153.4	425.2	153.8	12	63	588	0	77	8	4	0
medicae	Smed_0626	Chr	penicillin-binding protein 1A family( EC:3.4.- EC:2.4.1.- )	putative penicillin-binding protein	M	pbp	Cell wall/membrane biogenesis	0	671421	1	2202	2202	2202	8	2	8	6	0.82	0.0012	0.001	-0.59	0.898	1677.68	521.324	419.917	4	4	0.00254076	41	185	4	4	0.039	226	SMc00122	-0.319	4.512	1671.8	518.2	1677.5	516.8	39	174	2202	0	222	30	8	0
medicae	Smed_0627	Chr	protein of unknown function UPF0153	hypothetical protein	S		Function unknown	0	673774	1	468	468	468	0	0	0	1	0	0	0	NA	NA	368.667	96.3333	70	0	0	0	10	40	0	0	NA	NA	SMc00064	NA	NA	368.4	96.6	364.8	97.2	9	37	468	0	47	7	0	0
medicae	Smed_0628	Chr	hypothetical protein	hypothetical protein	X		Not in COGs	0	674274	1	336	336	336	1	0	1	2	0.41	0.001	0.0012	0.541	0.609	253.972	79.0278	63.75	1	0	0	12	19	1	0	0.406	NA	SMc00123	0.387	NA	254	79	247.5	76.5	8	16	336	0	29	9	1	0
medicae	Smed_0629	Chr	conserved hypothetical signal peptide protein	putative signal peptide protein	X		Not in COGs	0	675193	1	252	252	252	0	0	0	1	0	0	0	NA	NA	181.111	67.8889	61	0	0	0	1	12	0	0	NA	NA	SMc00065	NA	NA	181.1	67.9	181	67.9	1	12	252	0	13	1	0	0
medicae	Smed_0630	Chr	two component transcriptional regulator winged helix family	transcription regulator protein	T	feuP	Signal transduction mechanisms	0	675487	1	672	672	672	1	0	1	2	0.41	0.0005	0.0006	0.541	-1.826	518.167	150.833	116	0	1	0.0021954	2	63	0	1	0.97	NA	SMc00458	-0.969	0	518	151	514.3	151.7	2	58	672	0	62	7	1	0
medicae	Smed_0631	Chr	integral membrane sensor signal transduction histidine kinase	sensor histidine kinase protein	T	feuQ	Signal transduction mechanisms	0	676148	1	1386	1386	1386	7	3	7	7	0.91	0.0017	0.0016	-0.281	-1.176	1051.41	331.593	263.75	1	6	0.0059918	16	134	1	6	0.392	150	SMc00129	-0.75	1.396	1048.9	331.1	1044	335.1	16	130	1386	0	147	10	7	0
medicae	Smed_0632	Chr	putative outer-membranne lipoprotein	outer-membranne lipoprotein	M	lppA	Cell wall/membrane biogenesis	0	677790	1	447	447	447	3	0	3	4	0.8	0.0022	0.0028	0.822	0.584	325.333	118.667	104	1	2	0.005581	7	43	1	1	0.265	50	SMc00067	-0.36	6.143	321	117.4	297	110.5	7	42	411	0	50	4	2	0
medicae	Smed_0633	Chr	cytochrome C-type biogenesis transmembrane protein	cytochrome C-type biogenesis transmembrane protein	R	cycH	General function prediction only	0	678344	1	1170	1170	1170	5	2	5	4	0.68	0.0014	0.0016	0.598	-1.143	871.954	295.046	238	1	4	0.00448932	37	115	1	4	0.405	153	SMc02361	-0.557	0.777	867	292.8	826.9	276	32	97	1140	0	143	37	5	0
medicae	Smed_0634	Chr	CcmE CycJ protein	cytochrome c-type biogenesis protein CcmE	O	cycJ	Posttranslational modification protein turnover chaperones	0	679510	1	453	453	453	2	0	2	3	0.62	0.0015	0.0024	1.824	-0.314	336.556	113.444	95	0	2	0.00583791	3	33	0	2	0.846	NA	SMc02362	-0.917	0	336.5	113.5	335.6	114	3	33	453	0	36	4	2	0
medicae	Smed_0635	Chr	cytochrome c-type biogenesis protein CcmF	cytochrome C-type biogenesis transmembrane protein	O	cycK	Posttranslational modification protein turnover chaperones	0	679959	1	1983	1983	1983	6	2	6	5	0.73	0.001	0.0012	0.694	0.543	1463.89	516.111	440.333	2	4	0.00256642	42	179	2	4	0.241	221	SMc02363	-0.477	2.131	1458.2	513	1456.9	505.4	38	152	1983	0	208	56	6	0
medicae	Smed_0636	Chr	cytochrome C biogenesis protein	cytochrome C-type biogenesis transmembrane protein	O	cycL	Posttranslational modification protein turnover chaperones	0	681938	1	456	456	456	0	0	0	1	0	0	0	NA	NA	335.778	117.222	98	0	0	0	18	46	0	0	NA	NA	SMc02364	NA	NA	332.8	117.2	328.1	114.3	16	41	456	0	60	16	0	0
medicae	Smed_0637	Chr	protease Do	protease precursor protein	O	degP1	Posttranslational modification protein turnover chaperones	0	682614	1	1554	1554	1554	5	2	5	5	0.58	0.0011	0.0009	-0.684	0.855	1167.14	383.861	314.667	2	3	0.00258796	39	148	2	3	0.224	187	SMc02365	-0.391	2.53	1159.6	382.4	1116	368.7	39	124	1515	0	171	41	5	0
medicae	Smed_0638	Chr	two component transcriptional regulator winged helix family	putative transcription regulator protein	T		Signal transduction mechanisms	0	684311	1	702	702	702	2	1	2	3	0.32	0.0009	0.0007	-0.85	0.338	537.389	161.611	123	0	2	0.00409798	5	55	0	2	0.844	NA	SMc02366	-0.917	0	535.5	160.5	535.5	159.7	5	52	702	0	58	9	2	0
medicae	Smed_0639	Chr	integral membrane sensor signal transduction histidine kinase	putative sensor histidine kinase transmembrane protein	T		Signal transduction mechanisms	0	685009	1	1398	1398	1398	3	0	3	3	0.68	0.0007	0.0011	1.673	0.312	1055.39	339.611	270.25	1	2	0.00195011	38	124	1	2	0.418	162	SMc02367	-0.432	1.632	1053	339	1045.9	331.1	37	114	1398	0	159	32	3	0
medicae	Smed_0640	Chr	(Glutamate--ammonia-ligase) adenylyltransferase( EC:2.7.7.42 )	putative glutamate-ammonia-ligase adenylyltransferase protein	O	glnE	Posttranslational modification protein turnover chaperones	0	686506	1	2958	2958	2958	4	1	4	3	0.53	0.0004	0.0005	0.184	-0.114	2238.94	716.065	563.083	3	1	0.000462443	67	287	3	1	0.023	355	SMc02368	-0.061	12.851	2227.8	712.3	2216	707.6	60	262	2958	0	336	68	4	0
medicae	Smed_0641	Chr	multi-sensor signal transduction histidine kinase( EC:2.7.13.3 )	putative sensor histidine kinase transmembrane protein	T		Signal transduction mechanisms	0	689473	1	2319	2319	2319	9	0	9	3	0.62	0.0013	0.0018	1.616	-0.727	1769.56	546.444	434.75	4	5	0.00302994	47	207	4	5	0.059	254	SMc02369	-0.371	3.523	1760.8	543.2	1736.4	533.4	43	182	2319	1	240	63	9	0.004
medicae	Smed_0642	Chr	aminopeptidase N( EC:3.4.11.2 )	aminopeptidase N	E	pepN	Amino acid transport and metabolism	0	692088	1	2655	2655	2655	6	2	6	7	0.89	0.0007	0.0007	-0.207	0.856	2030.43	621.574	489.75	4	2	0.00106549	86	218	4	2	0.052	304	SMc02370	-0.05	5.07	2027.5	621.5	2011.5	617.7	79	199	2655	0	290	54	6	0
medicae	Smed_0643	Chr	protein of unknown function DUF6 transmembrane	hypothetical protein	G		Carbohydrate transport and metabolism	0	695208	1	939	939	938	4	1	5	6	0.88	0.0018	0.0017	-0.212	0.763	706.889	225.611	188.833	1	2	0.00293549	24	100	1	2	0.386	124	SMc02371	-0.473	2.083	706.5	226.1	698.7	228.2	23	93	938	0	118	16	4	0
medicae	Smed_0644	Chr	major facilitator superfamily MFS_1	putative transport transmembrane protein	G		Carbohydrate transport and metabolism	0	696167	1	1290	1290	1290	1	0	1	2	0.41	0.0003	0.0003	0.541	0.609	960.25	326.75	277	0	1	0.00101343	15	130	0	1	0.897	NA	SMc02372	-0.897	0	960.1	326.9	953.2	324.8	15	121	1290	0	139	17	1	0
medicae	Smed_0645	Chr	hypothetical protein					0	697723	1	156	156	156	1	0	1	2	0.41	0.0021	0.0026	0.541	NA	116.667	36.3333	28	1	0	0	NA	NA	NA	NA	NA	NA	NA	NA	NA	NA	NA	NA	NA	NA	NA	NA	NA	NA	NA	NA	NA
medicae	Smed_0646	Chr	hypothetical protein	hypothetical protein	X		Not in COGs	0	697916	1	168	168	168	1	0	1	2	0.3	0.002	0.0018	-0.195	0.541	124.889	40.1111	34	0	1	0.00825555	8	14	0	1	0.652	NA	SMc02374	-0.636	0	122.8	39.2	125	40.3	8	12	168	0	21	2	1	0
medicae	Smed_0647	Chr	phage SPO1 DNA polymerase-related protein( EC:2.7.7.7 )	hypothetical protein	L		Replication recombination and repair	0	698202	1	870	870	870	1	0	1	2	0.41	0.0004	0.0005	0.541	0.609	662.056	204.944	163	1	0	0	42	94	1	0	0.314	NA	SMc02375	0.309	NA	657.3	204.6	643.5	206.3	42	93	861	0	135	6	1	0
medicae	Smed_0648	Chr	putative heat shock protein	putative heat shock protein	O		Posttranslational modification protein turnover chaperones	0	699160	1	1290	1290	1290	2	0	2	3	0.55	0.0005	0.0005	-0.248	0.719	982.111	304.889	236	0	2	0.0021722	25	123	0	2	0.694	NA	SMc02376	-0.831	0	979.9	304.1	973.2	303.8	25	118	1290	0	146	12	2	0
medicae	Smed_0649	Chr	Electron-transferring-flavoprotein dehydrogenase( EC:1.5.5.1 )	electron transfer flavoprotein-ubiquinone oxidoreductase	C	etf	Energy production and conversion	0	700717	1	1665	1665	1665	6	0	6	3	0.44	0.0012	0.0014	0.694	-0.684	1279.39	382.611	297.75	1	5	0.00432736	18	125	1	5	0.396	143	SMc02377	-0.707	1.389	1275.3	380.7	1268	378.4	15	117	1665	0	135	26	6	0
medicae	Smed_0650	Chr	Substrate-binding region of ABC-type glycine betaine transport system	putative periplasmic binding transmembrane protein	E		Amino acid transport and metabolism	0	702769	1	999	999	999	1	1	1	2	0.17	0.0003	0.0002	-1.141	0.338	772.222	223.778	176	0	1	0.00147977	10	85	0	1	0.896	NA	SMc02378	-0.895	0	772.3	223.7	770.1	221.8	10	80	999	0	91	15	1	0
medicae	Smed_0651	Chr	binding-protein-dependent transport systems inner membrane component	putative permease protein	E		Amino acid transport and metabolism	0	703967	1	888	888	888	0	0	0	1	0	0	0	NA	NA	693.556	191.444	149	0	0	0	4	69	0	0	NA	NA	SMc02379	NA	NA	693.7	191.3	693.1	188.6	4	64	888	0	68	9	0	0
medicae	Smed_0652	Chr	Alcohol dehydrogenase. zinc-binding type 1( EC:1.6.5.5 )	putative oxidoreductase transmembrane protein	C		Energy production and conversion	0	704948	1	1014	1014	1014	4	1	4	6	0.85	0.0013	0.0013	0.104	0.171	764.204	246.796	201.833	3	1	0.00134175	30	73	3	1	0.078	104	SMc02380	0.041	7.3	764	247	758.3	246.6	30	68	1013	0	102	15	4	0
medicae	Smed_0653	Chr	transcriptional regulator HxlR family	hypothetical protein	K		Transcription	0	706062	1	402	402	391	1	1	1	2	0.17	0.0008	0.0004	-1.141	NA	296.764	96.7811	74.553	1	0	0	4	27	1	0	0.156	NA	SMc02381	0.129	NA	295.2	95.7	294.5	93.8	3	22	391	1	29	12	1	0.034
medicae	Smed_0654	Chr	diacylglycerol kinase catalytic region	hypothetical protein	I		Lipid transport and metabolism	0	706579	1	927	927	927	3	1	3	4	0.71	0.0011	0.0012	0.422	0.486	711.333	212.667	164.083	2	1	0.00155708	25	95	2	1	0.111	120	SMc02382	-0.125	7.6	711.1	212.9	702.1	212.9	22	90	927	1	118	14	3	0.008
medicae	Smed_0655	Chr	glycosyl transferase family 39	hypothetical protein	X		Not in COGs	0	707521	1	1482	1482	1482	21	1	21	3	0.44	0.0047	0.0043	-0.393	-1.818	1103.31	375.694	307.833	5	16	0.0141025	48	137	5	16	0.206	185	SMc02383	-0.502	0.892	1099.4	373.6	1087.1	371.3	42	124	1482	1	178	30	20	0.006
medicae	Smed_0656	Chr	glycosyl transferase family 2	putative glycosyltransferase transmembrane protein	M		Cell wall/membrane biogenesis	0	708995	1	990	990	990	49	3	49	3	0.44	0.0164	0.0146	-0.505	-3.083	758.667	228.333	180	3	46	0.0667113	18	55	3	46	0.005	74	SMc02384	-0.692	0.199	741	219	748.5	218.3	17	49	990	1	80	13	48	0.013
medicae	Smed_0657	Chr	hypothetical protein	hypothetical protein	S		Function unknown	0	710109	1	951	951	951	57	1	57	3	0.44	0.0198	0.018	-0.424	-4.53	654.392	232.517	196	17	39	0.0555419	34	61	17	39	0.113	96	SMc02385	-0.339	0.782	636.3	225.9	660.9	233.1	32	56	951	3	97	27	56	0.031
medicae	Smed_0658	Chr	AMP nucleosidase( EC:3.2.2.4 )	AMP nucleosidase	F	amn	Nucleotide transport and metabolism	0	711165	1	1503	1503	1503	2	0	2	2	0.3	0.0004	0.0004	-0.248	-1.438	1147.11	352.889	274	0	2	0.00187673	13	125	0	2	0.822	NA	SMc02386	-0.906	0	1147.3	352.7	1140.5	346.9	13	109	1503	0	128	25	2	0
medicae	Smed_0659	Chr	protein of unknown function UPF0060	hypothetical protein	S		Function unknown	0	712795	1	321	321	321	1	0	1	2	0.41	0.001	0.0013	0.541	0.609	240.278	77.7222	66.75	1	0	0	17	29	1	0	0.383	NA	SMc02387	0.37	NA	240.1	77.9	236.8	78.2	16	28	321	0	45	5	1	0
medicae	Smed_0660	Chr	conserved hypothetical unknown transmembrane protein	hypothetical protein	X		Not in COGs	0	713190	1	174	174	174	1	0	1	2	0.41	0.0019	0.0024	0.541	0.609	127.069	43.9306	38	0	1	0.00753779	4	15	0	1	0.8	NA	SMc02388	-0.789	0	127.1	43.9	124.9	43.1	2	14	174	0	17	8	1	0
medicae	Smed_0661	Chr	conserved hypothetical unknown transmembrane protein	hypothetical protein	X		Not in COGs	0	713377	1	174	174	174	0	0	0	1	0	0	0	NA	NA	130.611	40.3889	34	0	0	0	1	9	0	0	NA	NA	SMc02389	NA	NA	130.6	40.4	128.2	39.4	1	8	174	0	10	2	0	0
medicae	Smed_0662	Chr	Glutathione S-transferase domain( EC:2.5.1.18 )	putative glutathione S-transferase protein	O	gst7	Posttranslational modification protein turnover chaperones	0	713791	1	702	702	702	2	2	2	3	0.32	0.0009	0.0005	-1.451	0.449	547.528	151.472	113.917	1	1	0.00218614	9	56	1	1	0.258	65	SMc02390	-0.362	6.222	547.6	151.4	539.4	147.2	7	50	702	0	60	23	2	0
medicae	Smed_0663	Chr	hypothetical protein	hypothetical protein	X		Not in COGs	0	714583	1	342	342	342	2	0	2	3	0.68	0.0019	0.0024	0.688	0.809	253.444	85.5556	72	0	2	0.00774092	7	27	0	2	0.644	NA	SMc02391	-0.794	0	253.4	85.6	250.6	85.4	6	23	342	1	30	12	1	0.033
medicae	Smed_0664	Chr	Sel1 domain protein repeat-containing protein	hypothetical protein	R		General function prediction only	0	715521	1	275	275	267	2	1	2	3	0.62	0.0025	0.0027	0.22	-3.72	198.454	62.5463	50	0	2	0.0105886	5	19	0	2	0.646	NA	SMc02392	-0.792	0	196.3	61.7	189.5	59.5	4	15	267	0	24	11	2	0
medicae	Smed_0665	Chr	aminotransferase class I and II( EC:2.6.1.9 )	histidinol-phosphate aminotransferase	E		Amino acid transport and metabolism	0	715869	1	1122	1122	1122	7	5	7	5	0.79	0.0021	0.0014	-1.304	-1.775	849.222	269.778	216.833	4	3	0.00368236	53	120	4	3	0.111	173	SMc02393	-0.122	3.019	844.9	268.1	836	268	47	107	1122	1	158	34	6	0.006
medicae	Smed_0666	Chr	hypothetical protein					0	717375	1	303	303	303	5	1	5	5	0.74	0.0055	0.0057	0.159	NA	227.5	72.5	56.3333	4	1	0.00456744	NA	NA	NA	NA	NA	NA	NA	NA	NA	NA	NA	NA	NA	NA	NA	NA	NA	NA	NA	NA	NA
medicae	Smed_0667	Chr	hypothetical protein					0	717880	1	669	669	669	2	1	2	3	0.53	0.001	0.0009	-0.382	NA	514.722	151.278	113.083	1	1	0.00218895	NA	NA	NA	NA	NA	NA	NA	NA	NA	NA	NA	NA	NA	NA	NA	NA	NA	NA	NA	NA	NA
medicae	Smed_0668	Chr	porin	outer membrane protein	X		Not in COGs	0	719074	0.8410405	1038	1038	1038	17	17	17	2	0.47	0.0056	0.0029	-2.104	-7.414	713.761	199.83	153.689	5	12	0.0204444	8	30	5	12	0.209	38	SMc02396	-0.495	1.563	720.4	201.8	658.3	194.3	3	6	1038	8	19	108	9	0.421
medicae	Smed_0669	Chr	phage integrase family protein	putative integrase protein	L		Replication recombination and repair	0	720394	1	1032	1032	1032	10	5	10	3	0.53	0.0032	0.0029	-0.349	-1.135	800.824	228.176	166.583	4	6	0.00870747	22	100	4	6	0.082	122	SMc02397	-0.42	3.03	778.3	223.5	702.4	203.9	22	81	931	0	112	37	10	0
medicae	Smed_0670	Chr	porin					0	721501	0.9886686	1059	1059	1059	18	4	18	4	0.58	0.0057	0.0063	0.46	NA	805.096	233.222	181.629	6	11	0.0158099	NA	NA	NA	NA	NA	NA	NA	NA	NA	NA	NA	NA	NA	NA	NA	NA	NA	NA	NA	NA	NA
medicae	Smed_0671	Chr	BA14K family protein	hypothetical protein	X		Not in COGs	0	722770	1	474	474	474	2	1	2	3	0.53	0.0014	0.0012	-0.382	0.609	362.111	108.889	85	2	0	0	17	57	2	0	0.06	NA	SMc02401	0.23	NA	354.5	106.5	278.2	84.5	11	43	471	1	65	31	2	0.015
medicae	Smed_0672	Chr	Lytic transglycosylase catalytic( EC:3.2.1.- )	putative murein transglycosylase protein	O		Posttranslational modification protein turnover chaperones	0	723414	1	2058	2058	2058	8	2	8	6	0.88	0.0013	0.0014	0.278	-0.244	1556.81	498.185	406.5	4	4	0.00265876	97	219	4	4	0.148	317	SMc02403	-0.193	2.258	1537.2	491.5	1506	475	85	188	2045	1	297	76	8	0.003
medicae	Smed_0673	Chr	dihydrodipicolinate synthase( EC:4.2.1.52 )	dihydrodipicolinate synthase	E	dapA	Amino acid transport and metabolism	0	725763	1	885	885	885	2	0	2	2	0.41	0.0007	0.0009	0.688	-2.426	673.167	208.833	167	1	1	0.00158566	16	84	1	1	0.281	100	SMc02404	-0.34	5.25	667.8	208.2	661.3	205.6	16	78	885	0	98	17	2	0
medicae	Smed_0674	Chr	SsrA-binding protein	SsrA-binding protein	O	smpB	Posttranslational modification protein turnover chaperones	0	726647	1	480	480	480	0	0	0	1	0	0	0	NA	NA	368.167	108.833	80	0	0	0	2	50	0	0	NA	NA	SMc02405	NA	NA	368.1	108.9	361.5	106.1	1	44	480	0	50	9	0	0
medicae	Smed_0675	Chr	protein of unknown function DUF88	hypothetical protein	S		Function unknown	0	727344	1	582	582	582	6	2	6	5	0.73	0.0034	0.0043	0.956	0.171	449.778	129.222	97.5	0	6	0.0153753	4	50	0	6	0.649	NA	SMc02407	-0.926	0	449.4	129.2	447	128.3	4	49	579	0	55	2	6	0
medicae	Smed_0676	Chr	DNA-directed RNA polymerase omega subunit( EC:2.7.7.6 )	DNA-directed RNA polymerase subunit omega	K	rpoZ	Transcription	0	728394	1	408	408	408	2	1	2	3	0.53	0.0016	0.0016	-0.047	-1.082	311.556	93.4444	70	0	2	0.0070874	1	28	0	2	0.935	NA	SMc02408	-0.966	0	309.5	92.5	305.1	90.9	1	26	408	0	28	4	2	0
medicae	Smed_0677	Chr	(p)ppGpp synthetase I SpoT RelA( EC:3.1.7.2 )	putative GTP pyrophosphokinase (ATP:GTP 3'-pyrophosphotransferase) protein	T	relA	Signal transduction mechanisms	0	728903	1	2226	2226	2226	4	1	4	4	0.65	0.0006	0.0005	-0.379	0.729	1724.72	498.278	379	0	4	0.00265827	9	161	0	4	0.807	NA	SMc02659	-0.947	0	1722.7	497.3	1715.3	494.2	9	143	2226	0	156	37	4	0
medicae	Smed_0678	Chr	hypothetical protein	hypothetical protein	X		Not in COGs	0	731343	1	153	153	153	0	0	0	1	0	0	0	NA	NA	118.444	31.5556	21	0	0	0	5	10	0	0	NA	NA	SMc02656	NA	NA	118.4	31.6	118	32	5	10	153	0	15	1	0	0
medicae	Smed_0679	Chr	hypothetical protein	hypothetical protein	S		Function unknown	0	731621	1	633	633	633	2	0	2	3	0.44	0.001	0.0011	0.22	-1.393	466.861	163.139	137.75	1	1	0.0020298	70	5	2	0	0.874	NA	SMc02655	0.933	NA	460.3	163	460.3	166.3	67	5	632	0	72	13	2	0
medicae	Smed_0680	Chr	holo-acyl-carrier-protein synthase( EC:2.7.8.7 )	4'-phosphopantetheinyl transferase	I	acpS	Lipid transport and metabolism	0	732250	1	420	420	420	0	0	0	1	0	0	0	NA	NA	319.667	97.3333	77	0	0	0	3	34	0	0	NA	NA	SMc02654	NA	NA	319.7	97.4	317.1	96	3	29	420	0	33	7	0	0
medicae	Smed_0681	Chr	signal peptidase I( EC:3.4.21.89 )	signal peptidase I transmembrane protein	U	lepB	Intracellular trafficking and secretion	0	732830	1	744	744	744	1	0	1	2	0.55	0.0004	0.0007	1.486	NA	576.056	164.944	125	1	0	0	10	51	1	0	0.177	NA	SMc02653	0.164	NA	574.3	163.7	568.7	159.6	9	43	744	0	59	12	1	0
medicae	Smed_0682	Chr	Ribonuclease III( EC:3.1.26.3 )	ribonuclease III	K	rncS	Transcription	0	733573	1	717	717	717	0	0	0	1	0	0	0	NA	NA	549.167	164.833	126	0	0	0	8	57	0	0	NA	NA	SMc02652	NA	NA	548.8	165.2	540.9	167	5	55	717	0	62	11	0	0
medicae	Smed_0683	Chr	GTP-binding protein Era	GTP-binding protein Era	R	era	General function prediction only	0	734298	1	933	933	933	5	1	5	4	0.71	0.0018	0.0022	0.868	-0.073	720.556	209.444	161.5	2	3	0.00474311	13	68	2	3	0.172	81	SMc02651	-0.44	3.487	720.4	209.6	713.5	207.8	12	59	933	0	77	19	5	0
medicae	Smed_0684	Chr	glycerophosphoryl diester phosphodiesterase( EC:3.1.4.46 )	hypothetical protein	C		Energy production and conversion	0	735437	1	999	999	999	3	2	3	4	0.68	0.001	0.0009	-0.379	0.449	757	239	191	1	2	0.00277104	25	98	1	2	0.395	123	SMc02646	-0.463	1.96	751.3	235.7	742.1	233	25	90	999	0	120	15	3	0
medicae	Smed_0685	Chr	Cyclopropane-fatty-acyl-phospholipid synthase( EC:2.1.1.79 )	putative cyclopropane-fatty-acyl-phospholipid synthase protein	M	cfa2	Cell wall/membrane biogenesis	0	736931	1	1257	1257	1257	5	2	5	4	0.71	0.0013	0.0015	0.395	-2.201	976.556	277.444	205	0	5	0.00596767	17	111	0	5	0.499	NA	SMc02645	-0.867	0	970.7	277.3	962.8	279	14	98	1257	0	119	28	5	0
medicae	Smed_0686	Chr	RNA binding S1 domain protein	hypothetical protein	K		Transcription	0	738473	1	2307	2307	2298	3	1	3	4	0.71	0.0004	0.0004	-0.379	-1.319	1731.22	571.278	467.75	3	0	0	49	249	3	0	0.005	NA	SMc02644	0.164	NA	1726.1	570.5	1696.2	562	41	203	2295	0	264	85	3	0
medicae	Smed_0687	Chr	conserved hypothetical signal peptide protein	putative signal peptide protein	X		Not in COGs	0	740947	1	387	387	387	1	0	1	2	0.41	0.0009	0.0011	0.541	0.609	289.611	94.3889	78	1	0	0	4	19	1	0	0.208	NA	SMc02642	0.174	NA	281.3	91.6	238.1	75.9	3	16	315	0	20	10	1	0
medicae	Smed_0688	Chr	UDP-glucose 6-dehydrogenase( EC:1.1.1.22 )	UDP-glucose 6-dehydrogenase protein	M	rkpK	Cell wall/membrane biogenesis	0	741511	1	1314	1314	1314	2	1	2	3	0.53	0.0005	0.0005	-0.047	-0.494	1000.04	310.963	246	0	2	0.00212977	17	119	0	2	0.768	NA	SMc02641	-0.875	0	999.9	311.1	991	307.6	16	100	1314	0	122	35	2	0
medicae	Smed_0689	Chr	NAD-dependent epimerase dehydratase( EC:5.1.3.12 )	UDP-glucuronic acid epimerase protein	M	lpsL	Cell wall/membrane biogenesis	0	742955	1	1026	1026	1026	4	1	4	4	0.71	0.0013	0.0015	0.546	-1.401	787.556	235.444	186.917	1	3	0.00421933	10	99	1	3	0.293	109	SMc02640	-0.658	3.3	787.4	235.6	782.1	234.6	7	92	1026	1	100	23	4	0.01
medicae	Smed_0690	Chr	regulatory protein ArsR	putative transcription regulator protein	K		Transcription	0	744051	1	333	333	333	2	1	2	3	0.53	0.002	0.0017	-0.382	0.629	255.75	74.25	56.75	2	0	0	11	24	2	0	0.117	NA	SMc02639	0.314	NA	255.7	74.3	255	75	10	22	333	0	36	4	2	0
medicae	Smed_0691	Chr	Activator of Hsp90 ATPase 1 family protein	hypothetical protein	S		Function unknown	0	744435	1	483	483	483	3	0	3	3	0.68	0.0021	0.0031	1.673	0.312	375.722	104.278	80	1	2	0.0063511	13	45	1	2	0.421	58	SMc02638	-0.443	1.731	373.7	103.3	371.4	102.2	13	41	483	0	57	10	3	0
medicae	Smed_0692	Chr	hypothetical protein	hypothetical protein	X		Not in COGs	0	744929	1	363	363	363	0	0	0	1	0	0	0	NA	NA	284.833	75.1667	56	0	0	0	8	32	0	0	NA	NA	SMc02637	NA	NA	284.7	75.3	279.7	74.2	8	28	362	0	37	9	0	0
medicae	Smed_0693	Chr	DNA repair protein RecO	DNA repair protein RecO	X	recO	Not in COGs	0	745518	1	750	750	750	1	0	1	2	0.3	0.0004	0.0004	-0.195	0.541	559.778	187.222	152	0	1	0.0017687	15	67	0	1	0.819	NA	SMc02635	-0.817	0	555.2	185.3	561.1	190	13	58	744	1	75	17	0	0.013
medicae	Smed_0694	Chr	protein of unknown function DUF839	hypothetical protein	R		General function prediction only	0	746298	1	2004	2004	2004	3	0	3	4	0.71	0.0005	0.0006	0.872	0.764	1555.08	445.917	341.583	2	1	0.000742603	36	137	2	1	0.109	174	SMc02634	-0.125	7.611	1548	444	1534.2	442.1	33	122	2004	0	168	37	3	0
medicae	Smed_0695	Chr	hypothetical protein	hypothetical protein	S		Function unknown	0	748540	1	2781	2781	2781	13	5	13	6	0.88	0.0015	0.0015	-0.24	0.735	2034.95	743.046	639.5	8	5	0.00222825	122	237	8	5	0.032	359	SMc02633	-0.045	3.108	2016.3	737.7	1998.8	735.9	107	210	2781	1	335	90	13	0.003
medicae	Smed_0696	Chr	metal dependent phosphohydrolase	hypothetical protein	R		General function prediction only	0	751317	1	657	657	656	2	1	2	3	0.62	0.001	0.0011	0.22	-2.471	495.03	158.015	126.682	2	0	0	24	65	2	0	0.079	NA	SMc02632	0.27	NA	490.1	157	485.4	159.3	22	60	656	0	84	14	2	0
medicae	Smed_0697	Chr	MOSC domain containing protein	hypothetical protein	R		General function prediction only	0	752052	1	852	852	852	5	1	5	5	0.74	0.0019	0.0017	-0.38	0.928	650.213	198.787	161.917	3	2	0.0033316	29	68	3	2	0.144	97	SMc02631	-0.101	3.517	649.9	199.1	642.5	200.3	28	61	852	0	94	17	5	0
medicae	Smed_0698	Chr	major facilitator superfamily MFS_1	putative transport transmembrane protein	G		Carbohydrate transport and metabolism	0	753031	1	1239	1239	1239	8	4	8	6	0.88	0.0021	0.002	-0.27	-0.535	924.528	311.472	262	1	7	0.007442	21	95	1	7	0.369	116	SMc02603	-0.694	0.646	920.9	309.1	906.3	301.9	18	77	1239	2	103	43	8	0.019
medicae	Smed_0699	Chr	quinolinate synthetase complex A subunit	quinolinate synthetase	H	nadA	Coenzyme transport and metabolism	0	754451	1	1080	1080	1080	2	0	2	3	0.68	0.0006	0.0009	1.29	0.404	830.444	246.556	191	0	2	0.00268612	9	78	0	2	0.807	NA	SMc02601	-0.897	0	830.4	246.6	828.6	245.1	7	71	1080	0	81	19	2	0
medicae	Smed_0700	Chr	L-aspartate oxidase( EC:1.4.3.16 )	L-aspartate oxidase	H	nadB	Coenzyme transport and metabolism	0	755648	1	1599	1599	1599	8	1	8	6	0.88	0.0017	0.0019	0.62	0.248	1204.69	391.306	324.25	1	7	0.0059237	22	122	1	7	0.392	144	SMc02599	-0.722	0.792	1196.5	387.5	1179	381.7	19	103	1596	0	131	43	8	0
medicae	Smed_0701	Chr	nicotinate-nucleotide pyrophosphorylase( EC:2.4.2.19 )	nicotinate-nucleotide pyrophosphorylase carboxylating protein	H	nadC	Coenzyme transport and metabolism	0	757296	1	900	900	900	5	1	5	3	0.53	0.0018	0.002	0.328	-0.114	666.528	230.472	195	3	2	0.00287357	25	76	3	2	0.097	101	SMc02598	-0.152	4.56	664.3	229.7	656.1	228.9	21	65	900	0	93	34	5	0
medicae	Smed_0702	Chr	superoxide dismutase copper zinc binding( EC:1.15.1.1 )	putative superoxide dismutase Cu-Zn precursor (bacteriocuprein) transmembrane protein	P	sodC	Inorganic ion transport and metabolism	0	758299	1	519	519	519	3	1	3	4	0.71	0.0019	0.0022	0.422	0.629	398.889	117.111	91	0	3	0.00848269	16	52	0	3	0.459	NA	SMc02597	-0.765	0	396.7	116.3	394.8	118.2	16	47	519	0	64	9	3	0
medicae	Smed_0703	Chr	hypothetical protein	hypothetical protein	R		General function prediction only	0	758891	1	969	969	969	1	0	1	2	0.48	0.0003	0.0005	1.066	-1.082	721.111	244.889	202	0	1	0.0013522	14	98	0	1	0.876	NA	SMc02565	-0.875	0	719.3	243.7	732	243.4	14	84	969	0	104	23	1	0
medicae	Smed_0704	Chr	hypothetical protein	hypothetical protein	X		Not in COGs	0	759849	1	537	537	537	4	4	4	5	0.58	0.0025	0.0012	-1.747	0.572	404.028	129.972	106	2	2	0.00509554	22	47	2	2	0.298	70	SMc02561	-0.181	2.136	401.3	128.7	393.6	125.8	21	44	534	0	71	6	4	0
medicae	Smed_0705	Chr	hypothetical protein	hypothetical protein	R		General function prediction only	0	760388	1	606	606	606	4	1	4	4	0.71	0.0022	0.0025	0.546	0.657	459.046	143.954	114.75	2	2	0.00460064	12	49	2	2	0.171	61	SMc02559	-0.303	4.083	459.2	143.8	457.6	140.9	10	43	606	0	55	17	4	0
medicae	Smed_0706	Chr	glycine cleavage T protein (aminomethyl transferase)	hypothetical protein	R		General function prediction only	0	760993	1	849	849	849	3	0	3	3	0.67	0.0012	0.0015	0.922	0.833	635.278	210.722	171	0	3	0.00471435	42	79	0	3	0.286	NA	SMc02558	-0.653	0	629.5	209.6	615.4	207	40	70	843	0	114	23	3	0
medicae	Smed_0707	Chr	hypothetical protein	hypothetical protein	X		Not in COGs	0	761951	1	747	747	747	0	0	0	1	0	0	0	NA	NA	560.111	183.889	149	0	0	0	26	74	0	0	NA	NA	SMc02557	NA	NA	559.8	183.7	553.8	181.3	24	68	744	0	97	15	0	0
medicae	Smed_0708	Chr	hypothetical protein	hypothetical protein	X		Not in COGs	0	762713	1	270	270	270	0	0	0	1	0	0	0	NA	NA	212.389	54.6111	41	0	0	0	0	9	0	0	NA	NA	SMc02556	NA	NA	212.5	54.5	211.1	52.9	0	8	270	0	9	2	0	0
medicae	Smed_0709	Chr	conserved hypothetical signal peptide protein	putative signal peptide protein	X		Not in COGs	0	763140	0.9977477	444	444	444	1	0	1	2	0.48	0.0007	0.0011	1.066	0.541	330.732	108.904	89	0	1	0.00304065	28	32	0	1	0.541	NA	SMc02555	-0.533	0	328	108.7	323.3	108	27	28	444	0	57	19	1	0
medicae	Smed_0710	Chr	NUDIX hydrolase	hypothetical protein	F		Nucleotide transport and metabolism	0	763580	1	465	465	465	4	1	4	4	0.71	0.0028	0.0027	-0.178	-0.543	348.065	113.935	92.25	2	2	0.00581277	32	42	2	2	0.372	74	SMc02554	-0.068	1.313	343.4	112.6	332.7	108.3	22	34	465	0	65	22	4	0
medicae	Smed_0711	Chr	protein of unknown function DUF159	hypothetical protein	S		Function unknown	0	764103	1	771	771	771	9	2	9	4	0.71	0.0039	0.004	0.192	0.408	586.306	181.694	145.083	7	2	0.00364501	24	91	7	2	0.001	115	SMc02553	-0.014	13.271	584.3	180.7	605.2	185.1	23	82	771	0	108	16	9	0
medicae	Smed_0712	Chr	hypothetical protein	hypothetical protein	X		Not in COGs	0	764912	1	150	150	150	1	1	1	2	0.17	0.0022	0.0011	-1.141	0.338	109.833	37.1667	29.0833	1	0	0	4	17	1	0	0.227	NA	SMc02552	0.19	NA	109.8	37.2	107	36.5	3	15	142	0	19	5	1	0
medicae	Smed_0713	Chr	cysteinyl-tRNA synthetase( EC:6.1.1.16 )	cysteinyl-tRNA synthetase	J	cysS	Translation	0	765466	1	1401	1401	1401	2	1	2	3	0.53	0.0005	0.0004	-0.382	0.609	1078.61	319.389	245	1	1	0.00103679	34	116	1	1	0.357	150	SMc02551	-0.273	3.412	1076.8	318.2	1071.4	313.8	32	103	1401	0	144	32	2	0
medicae	Smed_0714	Chr	glutathione-dependent formaldehyde-activating GFA	hypothetical protein	S		Function unknown	0	766903	1	483	483	483	1	0	1	2	0.41	0.0007	0.0008	0.541	0.609	369.347	110.653	87	0	1	0.0029926	21	39	0	1	0.656	NA	SMc02550	-0.65	0	365.2	108.8	364.4	109.6	20	34	483	0	56	13	1	0
medicae	Smed_0715	Chr	glutathione-dependent formaldehyde-activating GFA	hypothetical protein	S		Function unknown	0	767382	1	480	480	480	0	0	0	1	0	0	0	NA	NA	373.222	103.778	78	0	0	0	10	42	0	0	NA	NA	SMc02549	NA	NA	373.3	103.7	366.8	101.2	9	36	480	0	49	9	0	0
medicae	Smed_0716	Chr	glutathione-dependent formaldehyde-activating GFA	hypothetical protein	S		Function unknown	0	767858	1	501	501	501	4	1	4	3	0.44	0.0026	0.0028	0.184	0.915	385.111	112.889	87	2	2	0.00586664	14	33	2	2	0.286	47	SMc02548	-0.202	2.357	383.1	111.9	381.4	110.6	14	30	501	0	45	13	4	0
medicae	Smed_0717	Chr	proline iminopeptidase( EC:3.4.11.5 )	putative proline iminopeptidase protein	X	pip1	Not in COGs	0	768355	1	963	963	963	5	1	5	5	0.83	0.0017	0.002	0.699	0.537	737.093	222.907	174.667	4	1	0.00148555	26	87	4	1	0.014	113	SMc02547	0.03	13.385	735.4	221.6	733.3	217.7	24	79	963	0	104	21	5	0
medicae	Smed_0718	Chr	2-isopropylmalate synthase homocitrate synthase family protein( EC:2.3.3.13 )	alpha-isopropylmalate/homocitrate synthase family transferase	E	leuA2	Amino acid transport and metabolism	0	769374	1	1617	1617	1617	1	0	1	2	0.55	0.0002	0.0003	1.486	0	1235.94	378.056	296	1	0	0	24	148	1	0	0.145	NA	SMc02546	0.14	NA	1233.4	377.6	1228	373.9	23	139	1617	0	166	24	1	0
medicae	Smed_0719	Chr	RarD protein DMT superfamily transporter	hypothetical protein	R		General function prediction only	0	771249	1	942	942	942	3	1	3	4	0.71	0.0011	0.0009	-0.379	0.338	708.861	230.139	188	1	2	0.00287773	23	98	1	2	0.383	121	SMc02545	-0.477	2.13	704.7	228.3	699.6	227.3	23	94	942	0	122	6	3	0
medicae	Smed_0720	Chr	conserved hypothetical protein 730	hypothetical protein	R		General function prediction only	0	772222	1	618	618	618	1	0	1	2	0.3	0.0005	0.0005	-0.195	0.541	473.111	141.889	114.167	1	0	0	19	47	1	0	0.299	NA	SMc02544	0.288	NA	471.1	140.9	471.3	140.6	18	45	618	0	65	9	1	0
medicae	Smed_0721	Chr	Peptidoglycan-binding LysM	hypothetical protein	S		Function unknown	0	773082	1	1719	1719	1719	7	1	7	5	0.74	0.0013	0.0016	0.819	0.321	1277.25	438.75	367.583	4	3	0.0022642	234	51	6	1	0.388	290	SMc02543	0.678	1.308	1238.2	436.5	1218.1	437.3	214	47	1708	0	276	30	7	0
medicae	Smed_0722	Chr	ABC transporter related	ABC transporter ATP-binding protein	O		Posttranslational modification protein turnover chaperones	0	775094	1	1884	1884	1884	6	3	6	5	0.73	0.0011	0.0009	-0.469	-2.545	1442.61	438.389	344	2	4	0.00302142	22	152	2	4	0.151	174	SMc00550	-0.54	3.455	1440.7	437.3	1431	431.1	21	127	1884	0	156	49	6	0
medicae	Smed_0723	Chr	phosphatidylserine decarboxylase related protein( EC:4.1.1.65 )	phosphatidylserine decarboxylase	I		Lipid transport and metabolism	0	777084	1	699	699	699	1	0	1	2	0.3	0.0005	0.0004	-0.195	0.541	529.056	166.944	138	0	1	0.00198353	7	53	0	1	0.885	NA	SMc00551	-0.883	0	529	167	524.6	164.9	7	48	699	0	57	16	1	0
medicae	Smed_0724	Chr	CDP-diacylglycerol--serine O-phosphatidyltransferase( EC:2.7.8.8 )	putative CDP-diacylglycerol--serine O-phosphatidyltransferase transmembrane protein	I	pssA	Lipid transport and metabolism	0	777792	1	888	888	888	1	1	1	2	0.17	0.0004	0.0002	-1.141	-3.72	659.278	225.722	186	0	1	0.00146702	16	88	0	1	0.848	NA	SMc00552	-0.846	0	653.8	224	630.9	214	15	79	870	0	103	23	1	0
medicae	Smed_0725	Chr	transposase IS4 family protein					0	778954	0	1347	277	277	0	0	0	1	0	0	0	NA	NA	4.19865	1.21044	0.954545	0	0	0	NA	NA	NA	NA	NA	NA	NA	NA	NA	NA	NA	NA	NA	NA	NA	NA	NA	NA	NA	NA	NA
medicae	Smed_0726	Chr	short-chain dehydrogenase reductase SDR	putative oxidoreductase protein	I		Lipid transport and metabolism	0	780355	1	753	753	753	5	1	5	4	0.71	0.0022	0.0028	1.003	0.318	567.463	182.537	152.833	2	3	0.00544228	14	63	2	3	0.201	77	SMc00553	-0.418	3	565.6	182.6	553.6	182.3	13	61	741	2	74	13	4	0.027
medicae	Smed_0727	Chr	amidophosphoribosyltransferase( EC:2.4.2.14 )	amidophosphoribosyltransferase	F	purF	Nucleotide transport and metabolism	0	781107	1	1491	1491	1491	2	0	2	2	0.41	0.0004	0.0005	0.688	-0.809	1139.03	348.972	279	1	1	0.000948899	65	163	1	1	0.411	228	SMc00554	-0.215	2.508	1125.5	344.5	1109.6	339.2	63	154	1491	0	224	22	2	0
medicae	Smed_0728	Chr	Colicin V production protein	putative colicin V production transmembrane protein	R	cvpA	General function prediction only	0	782743	1	645	645	645	1	0	1	2	0.55	0.0005	0.0008	1.486	0	483.222	157.778	129.667	0	1	0.00209877	5	34	0	1	0.875	NA	SMc00555	-0.872	0	478	156.2	448.1	146.5	5	30	600	0	36	4	1	0
medicae	Smed_0729	Chr	DNA repair protein RadA	DNA repair protein RadA	O	radA	Posttranslational modification protein turnover chaperones	0	783420	1	1404	1404	1404	1	0	1	2	0.41	0.0002	0.0003	0.541	0.609	1052.83	348.167	290	0	1	0.000951094	9	111	0	1	0.926	NA	SMc00556	-0.925	0	1052.5	348.5	1070.5	358.8	9	105	1404	1	116	15	0	0.009
medicae	Smed_0730	Chr	alanine racemase( EC:5.1.1.1 )	putative alanine racemase protein	M	alr	Cell wall/membrane biogenesis	0	784944	1	1227	1227	1227	3	3	3	2	0.17	0.0008	0.0004	-1.629	-1.561	922.88	301.12	248.083	1	2	0.00219938	43	97	1	2	0.447	140	SMc00557	-0.36	1.128	906.1	295.6	844.9	277.2	41	86	1140	0	130	27	3	0
medicae	Smed_0731	Chr	transcriptional regulator AraC family	putative transcription regulator protein	K		Transcription	0	786214	1	858	858	858	3	1	3	4	0.76	0.0012	0.0012	0.222	0.763	658.361	196.639	150.667	3	0	0	20	76	3	0	0.011	NA	SMc00558	0.208	NA	658.2	196.8	653.1	195.9	16	69	858	0	91	25	3	0
medicae	Smed_0732	Chr	AzlC family protein	hypothetical protein	E		Amino acid transport and metabolism	0	787191	1	654	654	654	3	0	3	3	0.62	0.0015	0.0025	2.073	0.173	484.667	166.333	146	1	2	0.00398163	19	60	1	2	0.427	79	SMc00559	-0.426	1.579	484.6	166.4	521.9	177.8	11	50	651	0	71	26	3	0
medicae	Smed_0733	Chr	branched-chain amino acid transport	hypothetical protein	S		Function unknown	0	787841	1	303	303	303	0	0	0	1	0	0	0	NA	NA	213.944	86.0556	79	0	0	0	13	30	0	0	NA	NA	SMc00560	NA	NA	214	86	212.1	84.6	13	29	303	0	42	5	0	0
medicae	Smed_0734	Chr	replicative DNA helicase( EC:3.6.1.- )	replicative DNA helicase	L	dnaB	Replication recombination and repair	0	788168	1	1500	1500	1500	0	0	0	1	0	0	0	NA	NA	1158.67	338.333	260	0	0	0	9	128	0	0	NA	NA	SMc00561	NA	NA	1158.9	338.2	1149	332.8	7	112	1500	0	125	31	0	0
medicae	Smed_0735	Chr	transcriptional regulator MarR family	putative transcription regulator protein	K		Transcription	0	789989	1	453	453	453	3	2	3	3	0.62	0.0022	0.0019	-0.429	0.52	341.009	108.991	85.4167	2	1	0.00303823	21	34	2	1	0.287	55	SMc00562	0.048	3.238	341.3	108.7	330.3	101	19	25	453	0	47	29	3	0
medicae	Smed_0736	Chr	major facilitator superfamily MFS_1	putative transport protein transmembrane	G		Carbohydrate transport and metabolism	0	790438	1	1611	1611	1611	13	3	13	7	0.89	0.0027	0.0028	0.147	0.227	1198.88	409.12	335.917	10	3	0.00242818	77	158	10	3	0.002	237	SMc00563	0.097	6.84	1183.4	403.4	1144.2	382.4	60	111	1595	1	188	128	13	0.005
medicae	Smed_0737	Chr	secretion protein HlyD family protein	putative transport protein transmembrane	V		Defense mechanisms	0	792065	1	1068	1068	1068	8	1	8	5	0.79	0.0025	0.0034	1.42	-0.568	800.278	264.722	219	5	3	0.00375268	25	97	5	3	0.014	122	SMc00564	-0.17	6.467	800	265	778.7	255.8	19	63	1065	2	96	81	8	0.021
medicae	Smed_0738	Chr	ribosomal protein L9	50S ribosomal protein L9	J	rplI	Translation	0	793256	1	576	576	576	2	0	2	3	0.62	0.0011	0.0012	0.22	0.764	440.222	132.778	102	0	2	0.00498787	5	28	0	2	0.731	NA	SMc00565	-0.848	0	440.2	132.8	437.5	132	5	25	576	0	31	10	2	0
medicae	Smed_0739	Chr	hypothetical protein	hypothetical protein	X		Not in COGs	0	793866	1	954	954	954	3	2	3	4	0.56	0.001	0.0008	-0.829	0.659	702.778	248.222	214	2	1	0.00133404	21	63	2	1	0.153	84	SMc00566	-0.083	6	702.7	248.3	695.7	246.1	18	60	954	0	84	14	3	0
medicae	Smed_0740	Chr	ribosomal protein S18	30S ribosomal protein S18	J	rpsR	Translation	0	795009	1	249	249	249	1	0	1	2	0.3	0.0013	0.0012	-0.195	0.541	184.222	61.7778	51	0	1	0.00536017	0	17	0	1	1	NA	SMc00567	-1	NA	184.2	61.8	184.3	61.5	0	16	249	0	16	1	1	0
medicae	Smed_0741	Chr	ribosomal protein S6	30S ribosomal protein S6	J	rpsF	Translation	0	795283	1	438	438	438	2	2	2	3	0.32	0.0015	0.0008	-1.451	0.449	338.333	96.6667	76	0	2	0.00685116	10	20	0	2	0.466	NA	SMc00568	-0.667	0	338.2	96.8	338.2	98.4	9	19	438	0	29	6	2	0
medicae	Smed_0742	Chr	hypothetical protein	hypothetical protein	C		Energy production and conversion	0	796066	1	333	333	333	1	0	1	2	0.41	0.001	0.0012	0.541	NA	266.306	63.6944	43	0	1	0.00519887	5	28	0	1	0.853	NA	SMc00569	-0.848	0	264.4	62.6	261.5	62.5	4	27	333	0	33	6	1	0
medicae	Smed_0743	Chr	aldo keto reductase	putative oxidoreductase protein	C		Energy production and conversion	0	796425	1	1044	1044	1044	6	1	6	4	0.76	0.0019	0.0022	0.578	0.098	795.917	245.083	196.083	4	2	0.00270226	27	83	4	2	0.038	110	SMc00570	-0.088	6.148	791.1	243.9	784.6	241.4	26	75	1044	0	107	17	6	0
medicae	Smed_0744	Chr	malonyl CoA-acyl carrier protein transacylase( EC:2.3.1.39 )	acyl-carrier-protein S-malonyltransferase	I	fabD	Lipid transport and metabolism	0	797820	1	945	945	945	5	1	5	6	0.86	0.0018	0.0019	0.261	0.953	705.5	236.5	200.333	5	0	0	23	87	5	0	0.001	NA	SMc00571	0.209	NA	703.6	235.4	704.3	234.7	21	82	945	0	105	18	5	0
medicae	Smed_0745	Chr	3-oxoacyl-(acyl-carrier-protein) reductase( EC:1.1.1.100 )	3-ketoacyl-(acyl-carrier-protein) reductase NodG	I	fabG	Lipid transport and metabolism	0	798789	1	738	738	738	1	0	1	2	0.41	0.0004	0.0006	0.541	-1.826	560.889	174.111	143	1	0	0	5	65	1	0	0.085	NA	SMc00572	0.071	NA	561	174	561.8	173.1	3	61	738	0	67	8	1	0
medicae	Smed_0746	Chr	acyl carrier protein	acyl carrier protein	I	acpP	Lipid transport and metabolism	0	799846	1	237	237	237	0	0	0	1	0	0	0	NA	NA	185.778	48.2222	35	0	0	0	0	8	0	0	NA	NA	SMc00573	NA	NA	185.8	48.2	185.5	48.2	0	7	237	0	7	2	0	0
medicae	Smed_0747	Chr	Beta-ketoacyl synthase( EC:2.3.1.179 )	3-oxoacyl-(acyl carrier protein) synthase II	I	fabF	Lipid transport and metabolism	0	800391	1	1266	1266	1266	2	0	2	3	0.71	0.0005	0.0007	1.223	-0.474	963.056	299.944	241	0	2	0.002208	16	97	0	2	0.74	NA	SMc00574	-0.858	0	960.7	299.3	953.9	299.8	14	87	1266	1	102	24	2	0.01
medicae	Smed_0748	Chr	aminodeoxychorismate lyase	hypothetical protein	R		General function prediction only	0	801944	1	1200	1200	1200	6	4	6	5	0.73	0.0017	0.0013	-0.934	-2.117	920	277	214	0	6	0.00717269	10	104	0	6	0.586	NA	SMc00575	-0.912	0	920	277	916	275	10	90	1200	0	105	26	6	0
medicae	Smed_0749	Chr	thiamine pyrophosphate protein TPP binding domain protein( EC:2.2.1.6 )					0	803185	1	1643	1643	1641	10	2	10	7	0.89	0.002	0.0025	1.025	NA	1188.16	409.481	343.212	6	4	0.00323472	NA	NA	NA	NA	NA	NA	NA	NA	NA	NA	NA	NA	NA	NA	NA	NA	NA	NA	NA	NA	NA
medicae	Smed_0750	Chr	cobalamin synthesis protein P47K					0	804827	1	963	963	963	5	0	5	4	0.71	0.0017	0.002	0.564	NA	721.278	238.722	194.833	4	1	0.00138713	NA	NA	NA	NA	NA	NA	NA	NA	NA	NA	NA	NA	NA	NA	NA	NA	NA	NA	NA	NA	NA
medicae	Smed_0751	Chr	Amidohydrolase 3					0	805783	1	1728	1728	1728	8	4	8	6	0.85	0.0015	0.0011	-1.001	NA	1311.39	413.611	338.75	5	3	0.00240182	NA	NA	NA	NA	NA	NA	NA	NA	NA	NA	NA	NA	NA	NA	NA	NA	NA	NA	NA	NA	NA
medicae	Smed_0752	Chr	hypothetical protein					0	807545	1	1584	1584	1584	3	1	3	4	0.71	0.0006	0.0006	-0.028	NA	1215.67	365.333	290	0	3	0.00271921	NA	NA	NA	NA	NA	NA	NA	NA	NA	NA	NA	NA	NA	NA	NA	NA	NA	NA	NA	NA	NA
medicae	Smed_0753	Chr	transcriptional regulator LysR family					0	809248	1	909	909	909	3	1	3	4	0.76	0.0011	0.0011	-0.028	NA	684.778	221.222	177	0	3	0.00449059	NA	NA	NA	NA	NA	NA	NA	NA	NA	NA	NA	NA	NA	NA	NA	NA	NA	NA	NA	NA	NA
medicae	Smed_0754	Chr	ABC transporter related					0	810258	1	1092	1092	1092	2	1	2	3	0.53	0.0006	0.0005	-0.382	NA	819.278	269.722	217	0	2	0.00245541	NA	NA	NA	NA	NA	NA	NA	NA	NA	NA	NA	NA	NA	NA	NA	NA	NA	NA	NA	NA	NA
medicae	Smed_0755	Chr	ABC transporter binding protein					0	811404	1	1116	1116	1086	6	1	6	4	0.76	0.0018	0.002	0.432	NA	865.667	241.833	187.25	3	3	0.00410786	NA	NA	NA	NA	NA	NA	NA	NA	NA	NA	NA	NA	NA	NA	NA	NA	NA	NA	NA	NA	NA
medicae	Smed_0756	Chr	binding-protein-dependent transport systems inner membrane component					0	812527	1	834	834	834	1	0	1	2	0.41	0.0004	0.0005	0.541	NA	614.694	216.306	186.25	1	0	0	NA	NA	NA	NA	NA	NA	NA	NA	NA	NA	NA	NA	NA	NA	NA	NA	NA	NA	NA	NA	NA
medicae	Smed_0757	Chr	binding-protein-dependent transport systems inner membrane component					0	813363	1	798	798	798	1	0	1	2	0.41	0.0004	0.0005	0.541	NA	596.889	198.111	167.75	1	0	0	NA	NA	NA	NA	NA	NA	NA	NA	NA	NA	NA	NA	NA	NA	NA	NA	NA	NA	NA	NA	NA
medicae	Smed_0758	Chr	domain of unknown function DUF1732	hypothetical protein	S		Function unknown	0	814327	1	888	888	888	2	0	2	3	0.68	0.0007	0.0009	0.688	0.809	671.389	213.611	167	1	1	0.0015502	27	81	1	1	0.383	108	SMc00576	-0.25	3	667.3	211.7	662.3	210.5	25	75	888	0	104	15	2	0
medicae	Smed_0759	Chr	Guanylate kinase( EC:2.7.4.8 )	guanylate kinase	F	gmk	Nucleotide transport and metabolism	0	815218	1	660	660	660	1	1	1	2	0.17	0.0005	0.0003	-1.141	0.338	503.667	153.333	120	0	1	0.0021596	4	61	0	1	0.939	NA	SMc00577	-0.938	0	503.7	153.3	500.3	153	4	58	660	0	63	7	1	0
medicae	Smed_0760	Chr	dimethyladenosine transferase( EC:2.1.1.- )	dimethyladenosine transferase	J	ksgA	Translation	0	815897	1	825	825	825	3	3	3	3	0.32	0.0012	0.0006	-1.629	0.52	616.111	205.889	170	1	2	0.00321668	13	84	1	2	0.316	97	SMc00579	-0.533	3.231	616.1	205.9	610	203	11	77	825	0	91	23	3	0
medicae	Smed_0761	Chr	4-hydroxythreonine-4-phosphate dehydrogenase( EC:1.1.1.262 )	4-hydroxythreonine-4-phosphate dehydrogenase	H	pdxA	Coenzyme transport and metabolism	0	816721	1	1029	1029	1029	3	2	3	4	0.56	0.001	0.0006	-1.179	0.625	761.611	264.389	220.833	1	2	0.00250494	39	89	1	2	0.447	128	SMc00580	-0.362	1.141	754.9	262.1	752	264.9	36	85	1029	0	123	17	3	0
medicae	Smed_0762	Chr	SurA domain( EC:5.2.1.8 )	hypothetical protein	O		Posttranslational modification protein turnover chaperones	0	817759	1	948	948	948	0	0	0	1	0	0	0	NA	NA	723.167	221.833	176	0	0	0	17	80	0	0	NA	NA	SMc00581	NA	NA	720.8	220.7	717.4	218.3	16	75	945	0	93	14	0	0
medicae	Smed_0763	Chr	Organic solvent tolerance protein	hypothetical protein	M		Cell wall/membrane biogenesis	0	818890	1	2346	2346	2346	10	2	10	6	0.88	0.0014	0.0016	0.498	0.408	1800.58	542.417	419	2	8	0.00488391	24	179	2	8	0.242	203	SMc00582	-0.682	1.865	1798.7	541.3	1781.7	530.8	21	162	2346	2	192	39	9	0.01
medicae	Smed_0764	Chr	permease YjgP YjgQ family protein	hypothetical protein	R		General function prediction only	0	821235	1	1083	1083	1083	0	0	0	1	0	0	0	NA	NA	816.722	263.278	213	0	0	0	5	84	0	0	NA	NA	SMc00583	NA	NA	816.5	263.5	811.9	264.1	5	78	1083	0	85	9	0	0
medicae	Smed_0765	Chr	permease YjgP YjgQ family protein	hypothetical protein	R		General function prediction only	0	822314	1	1173	1173	1173	3	2	3	4	0.64	0.0008	0.0006	-0.829	-0.59	887.5	282.5	229	1	2	0.00234435	12	94	1	2	0.282	106	SMc00584	-0.553	3.917	887.5	282.5	883.1	279.9	12	90	1173	1	103	11	3	0.01
medicae	Smed_0766	Chr	Leucyl aminopeptidase( EC:3.4.11.1 )	leucyl aminopeptidase	E	pepA	Amino acid transport and metabolism	0	823801	1	1494	1494	1494	9	0	9	5	0.86	0.002	0.0023	0.563	0.502	1137.25	353.75	287.5	2	7	0.00655258	23	141	2	7	0.259	164	SMc00585	-0.638	1.752	1137	354	1117.8	348	22	121	1494	0	155	29	9	0
medicae	Smed_0767	Chr	DNA polymerase III chi subunit HolC( EC:2.7.7.7 )	DNA polymerase III subunit chi	L		Replication recombination and repair	0	825314	1	450	450	450	0	0	0	1	0	0	0	NA	NA	347.611	99.3889	74	0	0	0	10	42	0	0	NA	NA	SMc00586	NA	NA	347.6	99.4	341.3	96.7	9	38	450	0	50	8	0	0
medicae	Smed_0768	Chr	Galactose 1-dehydrogenase( EC:1.1.1.48 )	putative D-galactose 1-dehydrogenase protein	R	gal	General function prediction only	0	825863	1	927	927	927	5	1	5	6	0.89	0.0018	0.0016	-0.38	0.928	715.111	208.889	165.167	5	0	0	19	87	5	0	0	NA	SMc00588	0.179	NA	712.4	208.6	707.5	207.5	19	81	927	0	102	11	5	0
medicae	Smed_0769	Chr	GCN5-related N-acetyltransferase	hypothetical protein	K		Transcription	0	826902	1	927	927	927	6	2	6	6	0.88	0.0021	0.0022	0.113	0.192	704.028	219.972	174.833	3	3	0.00451611	91	19	5	1	0.412	111	SMc00589	0.661	1.044	658.4	245.1	648.1	241.7	85	17	913	0	107	10	6	0
medicae	Smed_0770	Chr	ABC transporter related	putative ABC transporter ATP-binding protein	R		General function prediction only	0	827883	1	1890	1890	1890	6	3	6	5	0.85	0.0011	0.0009	-0.702	0.877	1440.9	446.102	349.167	5	1	0.000742295	27	177	5	1	0	204	SMc00590	-0.034	32.778	1438.2	445.8	1432.2	441.9	26	167	1890	0	197	26	6	0
medicae	Smed_0771	Chr	conserved hypothetical unknown signal peptide protein	hypothetical protein	X		Not in COGs	0	830084	1	276	276	276	1	1	1	2	0.17	0.0012	0.0006	-1.141	-3.72	200.556	72.4444	63	0	1	0.00457094	12	27	0	1	0.7	NA	SMc00591	-0.692	0	198.5	71.5	199	71.1	10	25	276	0	36	5	1	0
medicae	Smed_0772	Chr	AMP-dependent synthetase and ligase					0	830628	1	2664	2664	2664	14	4	14	6	0.88	0.0017	0.0017	-0.069	NA	2006.03	654.972	528.083	6	8	0.00404462	NA	NA	NA	NA	NA	NA	NA	NA	NA	NA	NA	NA	NA	NA	NA	NA	NA	NA	NA	NA	NA
medicae	Smed_0773	Chr	DinB family protein	hypothetical protein	S		Function unknown	0	833232	1	513	513	513	6	1	6	6	0.88	0.0039	0.0044	0.491	0.195	390.111	119.889	92.4167	5	1	0.00276205	27	59	5	1	0.017	86	SMc00593	0.147	10.926	385.4	118.6	381.4	116.6	24	55	513	0	88	9	6	0
medicae	Smed_0774	Chr	Glutathione S-transferase domain	putative BETA-etherase (BETA-aryl ether cleaving enzyme) protein	O	ligE	Posttranslational modification protein turnover chaperones	0	834066	1	690	690	690	3	0	3	4	0.82	0.0014	0.0018	0.772	0.937	525.833	161.167	126.75	0	3	0.00616392	32	64	0	3	0.305	NA	SMc00594	-0.667	0	525.7	161.3	522.6	161.1	31	62	687	0	94	16	3	0
medicae	Smed_0775	Chr	Nucleoside-diphosphate kinase( EC:2.7.4.6 )	nucleoside diphosphate kinase	F	ndk	Nucleotide transport and metabolism	0	834856	1	423	423	423	1	0	1	2	0.41	0.0008	0.001	0.541	-1.826	322.889	97.1111	79	0	1	0.0034099	1	35	0	1	0.973	NA	SMc00595	-0.972	0	322.9	97.1	323.4	96.6	1	30	423	0	31	6	1	0
medicae	Smed_0776	Chr	hypothetical protein	hypothetical protein	X		Not in COGs	0	835327	1	504	504	504	7	0	7	4	0.77	0.0046	0.0057	0.947	-1.181	383.944	117.056	91.1667	4	3	0.00848672	20	60	4	3	0.072	82	SMc00596	-0.179	4	381	117	372.2	113.8	17	52	504	1	77	16	7	0.013
medicae	Smed_0777	Chr	protein of unknown function DUF1470	hypothetical protein	R		General function prediction only	0	835827	1	561	561	561	2	0	2	3	0.68	0.0012	0.0015	0.688	-0.809	418.056	139.944	113	0	2	0.00473244	19	66	0	2	0.609	NA	SMc00597	-0.776	0	412.8	136.2	407.3	129.7	18	59	561	1	84	13	2	0.012
medicae	Smed_0778	Chr	inner-membrane translocator	branched chain amino acid ABC transporter permease	E		Amino acid transport and metabolism	0	836577	1	897	897	897	1	1	1	2	0.17	0.0004	0.0002	-1.141	0.338	660.222	233.778	198	0	1	0.00141647	20	93	0	1	0.825	NA	SMc00598	-0.823	0	660.2	233.8	650.4	228.6	16	81	897	0	104	23	1	0
medicae	Smed_0779	Chr	molybdopterin biosynthesis MoaE protein	molybdopterin MPT converting factor subunit 2	H	moaE	Coenzyme transport and metabolism	0	837511	1	471	471	471	4	0	4	5	0.83	0.0028	0.003	0.265	0.972	362.542	105.458	83	4	0	0	20	39	4	0	0.018	NA	SMc00599	0.339	NA	358.9	105.2	355.5	106.7	20	35	468	0	57	7	4	0
medicae	Smed_0780	Chr	molybdopterin converting factor subunit 1	molybdopterin MPT converting factor subunit 1	H	moaD	Coenzyme transport and metabolism	0	837986	1	261	261	261	0	0	0	1	0	0	0	NA	NA	197.278	60.7222	48	0	0	0	10	15	0	0	NA	NA	SMc00600	NA	NA	197.3	60.7	197.6	60.4	10	14	261	0	24	3	0	0
medicae	Smed_0781	Chr	CDP-diacylglycerol--glycerol-3-phosphate 3-phosphatidyltransferase( EC:2.7.8.5 )	CDP-diacylglycerol--glycerol-3-phosphate 3-phosphatidyltransferase transmembrane protein	I	pgsA	Lipid transport and metabolism	0	838243	1	588	588	588	0	0	0	1	0	0	0	NA	NA	444.778	140.222	114	0	0	0	7	56	0	0	NA	NA	SMc00601	NA	NA	444.9	140.1	443.8	138.2	6	53	588	0	61	6	0	0
medicae	Smed_0782	Chr	excinuclease ABC C subunit	excinuclease ABC subunit C	L	uvrC	Replication recombination and repair	0	839083	1	2025	2025	2025	7	1	7	7	0.88	0.0011	0.0013	0.41	-0.364	1549.18	472.819	371	3	4	0.0028014	38	169	3	4	0.104	207	SMc00602	-0.388	3.336	1542.2	470.8	1527.4	467.2	35	157	2025	0	199	40	7	0
medicae	Smed_0783	Chr	short-chain dehydrogenase reductase SDR	short chain dehydrogenase	I		Lipid transport and metabolism	0	841104	1	765	765	765	3	1	3	4	0.76	0.0013	0.0014	0.222	-1.319	577.778	184.222	147.917	3	0	0	23	58	3	0	0.027	NA	SMc00603	0.284	NA	577.4	184.6	555.4	182.2	17	52	765	0	81	17	3	0
medicae	Smed_0784	Chr	porin	outer membrane protein	M	ropB1	Cell wall/membrane biogenesis	0	842231	1	639	639	639	2	1	2	3	0.53	0.001	0.0009	-0.382	0.629	479.611	156.389	133	0	2	0.00423482	17	49	0	2	0.56	NA	SMc00604	-0.742	0	477.4	155.6	475.4	157.5	17	43	639	0	62	12	2	0
medicae	Smed_0785	Chr	Glutathione S-transferase domain	hypothetical protein	O		Posttranslational modification protein turnover chaperones	0	842958	1	609	609	609	1	0	1	2	0.3	0.0005	0.0005	-0.195	0.541	476.167	129.833	94	0	1	0.0025505	26	60	0	1	0.701	NA	SMc00605	-0.698	0	474.3	128.7	473.6	126.4	25	55	609	0	81	18	1	0
medicae	Smed_0786	Chr	ribonuclease T2					0	843563	1	759	759	759	6	1	6	6	0.88	0.0026	0.0027	0.054	NA	580.204	175.796	135.5	5	1	0.00188365	NA	NA	NA	NA	NA	NA	NA	NA	NA	NA	NA	NA	NA	NA	NA	NA	NA	NA	NA	NA	NA
medicae	Smed_0787	Chr	conserved hypothetical signal peptide protein	putative signal peptide protein	X		Not in COGs	0	844375	1	444	444	444	2	2	2	3	0.32	0.0015	0.0008	-1.451	-2.246	334.167	106.833	87	1	1	0.00309959	9	39	1	1	0.327	48	SMc00607	-0.313	4.333	330.4	104.6	332.1	102.9	9	38	444	1	47	3	1	0.021
medicae	Smed_0788	Chr	protein of unknown function DUF519	hypothetical protein	R		General function prediction only	0	844870	1	870	870	870	3	0	3	3	0.71	0.0011	0.0015	1.022	-0.347	657.833	209.167	164	0	3	0.00474941	28	92	0	3	0.457	NA	SMc00608	-0.767	0	657.8	209.2	655.3	208.6	25	88	870	0	117	17	3	0
medicae	Smed_0789	Chr	Nitrate reductase	putative anaerobic dimethyl sulfoxide reductase chain A protein	C	dmsA	Energy production and conversion	0	845808	1	2133	2133	2133	3	1	3	4	0.71	0.0005	0.0004	-0.379	0.763	1631.47	498.528	396	1	2	0.00132847	48	166	1	2	0.409	214	SMc00609	-0.442	1.729	1626.9	497.3	1600.4	494.1	42	154	2115	0	205	41	3	0
medicae	Smed_0790	Chr	NUDIX hydrolase	hypothetical protein	L		Replication recombination and repair	0	847968	1	597	597	597	3	2	3	4	0.45	0.0017	0.0011	-1.179	-1.041	460.426	133.574	104.083	2	1	0.00247907	16	49	2	1	0.153	66	SMc00610	-0.087	6.125	460.5	133.5	457.6	132.6	15	48	597	0	67	7	3	0
medicae	Smed_0791	Chr	phosphoribosylglycinamide formyltransferase( EC:2.1.2.2 )	phosphoribosylglycinamide formyltransferase	F	purN	Nucleotide transport and metabolism	0	848625	1	663	663	663	2	0	2	3	0.68	0.001	0.0012	0.688	0.809	502.167	157.833	130.25	1	1	0.00209803	27	58	1	1	0.442	85	SMc00614	-0.182	2.148	497.9	156.1	492	156	23	52	663	0	81	16	2	0
medicae	Smed_0792	Chr	phosphoribosylformylglycinamidine cyclo-ligase( EC:6.3.3.1 )	phosphoribosylaminoimidazole synthetase	F	purM	Nucleotide transport and metabolism	0	849318	1	1071	1071	1071	3	2	3	4	0.56	0.0009	0.0007	-0.829	-0.59	802.667	265.333	222.083	2	1	0.00124801	13	103	2	1	0.04	116	SMc00615	-0.221	15.846	802.8	265.2	800.2	261.8	12	93	1071	0	111	16	3	0
medicae	Smed_0793	Chr	protein of unknown function UPF0118	putative permease protein	R	perM	General function prediction only	0	850609	1	1140	1140	1140	0	0	0	1	0	0	0	NA	NA	862.778	274.222	220	0	0	0	21	99	0	0	NA	NA	SMc00616	NA	NA	860	273.3	843.9	267.8	21	89	1116	0	112	19	0	0
medicae	Smed_0794	Chr	hypothetical protein	hypothetical protein	L		Replication recombination and repair	0	851983	1	690	690	690	2	2	2	2	0.17	0.001	0.0005	-1.451	0.449	517.435	169.565	136	1	1	0.00195288	15	55	1	1	0.351	70	SMc00617	-0.286	3.667	517.4	169.6	515.5	168.5	15	50	690	0	67	9	2	0
medicae	Smed_0795	Chr	Polyphosphate kinase( EC:2.7.4.1 )	polyphosphate kinase	P	ppk	Inorganic ion transport and metabolism	0	852737	1	2211	2211	2211	3	1	3	4	0.71	0.0004	0.0005	0.072	0.451	1698.64	509.361	398	2	1	0.000650107	24	146	2	1	0.056	170	SMc00618	-0.192	12.167	1695.7	509.3	1683.1	506.5	24	132	2211	0	160	43	3	0
medicae	Smed_0796	Chr	Ppx GppA phosphatase	hypothetical protein	F		Nucleotide transport and metabolism	0	854958	1	1524	1524	1524	3	1	3	4	0.68	0.0007	0.0007	0.072	0.359	1157.61	363.389	289.5	0	3	0.00273376	30	128	0	3	0.536	NA	SMc00619	-0.81	0	1153.4	361.6	1143.9	358.7	30	119	1524	0	155	24	3	0
medicae	Smed_0797	Chr	conserved hypothetical signal peptide protein	putative signal peptide protein	S		Function unknown	0	856612	1	1359	1359	1359	8	3	8	5	0.85	0.0019	0.0021	0.301	0.61	1043.17	312.333	242.417	4	3	0.00318063	43	120	4	3	0.075	164	SMc00620	-0.165	3.721	1038.9	310.6	1034.5	311.5	39	110	1359	0	156	28	8	0
medicae	Smed_0798	Chr	putative adenylate guanylate cyclase( EC:4.6.1.1 )	adenylate cyclase 2 protein	T	cyaB	Signal transduction mechanisms	0	858040	1	1083	1083	1083	6	1	6	4	0.71	0.0018	0.0022	0.752	-0.904	814	266	214.5	1	5	0.00622442	38	85	1	5	0.301	123	SMc00621	-0.524	0.447	805.8	265.2	806.8	267.5	34	80	1083	0	118	24	6	0
medicae	Smed_0799	Chr	ribonuclease D( EC:3.1.13.5 )	ribonuclease D protein	J	rnd	Translation	0	859173	1	1152	1152	1152	6	1	6	6	0.88	0.0017	0.0019	0.491	-0.098	893.194	255.806	193.5	3	3	0.00388349	26	93	3	3	0.111	119	SMc00622	-0.282	3.577	889.3	253.7	886.1	250.7	26	88	1152	0	117	14	6	0
medicae	Smed_0800	Chr	multicopper oxidase type 3	putative oxidoreductase protein	Q		Secondary metabolites biosynthesis transport and catabolism	0	860428	1	1401	1401	1401	10	3	10	6	0.88	0.0024	0.0027	0.648	-0.245	1058.56	339.444	277.25	8	2	0.00195107	62	117	8	2	0.005	181	SMc01754	0.146	7.548	1046.5	335.6	1039.4	330.8	58	111	1395	0	180	19	10	0
medicae	Smed_0801	Chr	major facilitator superfamily MFS_1	putative transport transmembrane protein	G		Carbohydrate transport and metabolism	0	861962	1	1236	1236	1236	5	0	5	4	0.8	0.0013	0.0019	1.509	-0.243	932.833	300.167	245	1	4	0.00441274	26	125	1	4	0.412	151	SMc01755	-0.628	1.202	927	297	910.8	290.1	25	112	1236	0	144	33	5	0
medicae	Smed_0802	Chr	aspartyl-tRNA synthetase( EC:6.1.1.12 )	aspartyl-tRNA synthetase	J	aspS	Translation	0	863504	1	1788	1788	1788	3	0	3	3	0.68	0.0006	0.0007	0.772	-2.426	1386.6	398.403	305	1	2	0.00166233	12	140	1	2	0.214	152	SMc01756	-0.588	5.833	1384.7	397.4	1372.1	393.2	11	120	1788	0	139	38	3	0
medicae	Smed_0803	Chr	transposase IS116 IS110 IS902 family protein					0	865543	0	933	487	487	0	0	0	1	0	0	0	NA	NA	133.418	39.2189	30.803	0	0	0	NA	NA	NA	NA	NA	NA	NA	NA	NA	NA	NA	NA	NA	NA	NA	NA	NA	NA	NA	NA	NA
medicae	Smed_0804	Chr	chaperonin GroEL	chaperonin GroEL	O	groEL	Posttranslational modification protein turnover chaperones	0	866544	1	1629	1629	1629	2	0	2	3	0.62	0.0004	0.0004	0.22	0.541	1245.75	380.25	302	1	1	0.000870846	21	143	1	1	0.231	164	SMc01758	-0.372	6.81	1242.1	378	1236.5	371.1	20	128	1629	0	156	45	2	0
medicae	Smed_0805	Chr	hypothetical protein	hypothetical protein	X		Not in COGs	0	868282	1	219	219	219	0	0	0	1	0	0	0	NA	NA	163.111	52.8889	43	0	0	0	2	17	0	0	NA	NA	SMc01759	NA	NA	163.2	52.8	158.9	51.1	1	15	219	0	18	5	0	0
medicae	Smed_0806	Chr	hypothetical protein	hypothetical protein	X		Not in COGs	0	868688	1	1194	1194	1194	3	0	3	3	0.67	0.0008	0.0009	0.322	0.833	915.833	275.167	216	1	2	0.00240683	45	88	1	2	0.449	133	SMc01760	-0.328	0.978	913	274	902.1	271.1	43	72	1191	1	121	46	2	0.008
medicae	Smed_0807	Chr	DNA topoisomerase IV A subunit( EC:5.99.1.- )	DNA topoisomerase IV subunit A	L	parC	Replication recombination and repair	0	870115	1	2277	2277	2277	4	1	4	4	0.71	0.0006	0.0006	0.184	-0.114	1752.07	521.931	404	0	4	0.0025378	26	180	0	4	0.587	NA	SMc01761	-0.874	0	1746.9	521.1	1723.9	512.7	24	161	2277	1	194	49	3	0.005
medicae	Smed_0808	Chr	regulatory protein ArsR	putative transcription regulator protein	K		Transcription	0	872533	1	339	339	339	0	0	0	1	0	0	0	NA	NA	254.944	81.0556	66	0	0	0	18	26	0	0	NA	NA	SMc01762	NA	NA	254.1	80.9	250.8	80.1	15	23	336	0	38	9	0	0
medicae	Smed_0809	Chr	hypothetical protein	hypothetical protein	G		Carbohydrate transport and metabolism	0	872982	1	903	903	903	4	1	4	3	0.53	0.0015	0.0015	0.184	0.915	670.444	229.556	195.667	1	3	0.00432757	22	70	1	3	0.431	93	SMc01763	-0.511	1.061	667.8	229.2	649.4	221.3	19	63	903	0	89	20	4	0
medicae	Smed_0810	Chr	Arginyltransferase( EC:2.3.2.8 )	arginyl-tRNA-protein transferase	O		Posttranslational modification protein turnover chaperones	0	873888	1	780	780	780	3	1	3	3	0.44	0.0013	0.0011	-0.379	0.763	601.306	175.694	136.833	1	2	0.00376949	8	47	1	2	0.343	55	SMc01764	-0.521	2.938	596.5	174.5	594.8	175.6	7	46	779	0	53	9	3	0
medicae	Smed_0811	Chr	RDD domain containing protein	hypothetical protein	S		Function unknown	0	874763	1	465	465	465	4	1	4	5	0.79	0.0028	0.0031	0.265	-0.4	350.722	111.278	87	2	2	0.00595158	2	39	2	2	0.033	41	SMc01765	-0.451	19.5	350.6	111.4	346.9	111.6	2	37	465	0	40	7	4	0
medicae	Smed_0812	Chr	Porphobilinogen synthase( EC:4.2.1.24 )	delta-aminolevulinic acid dehydratase	H	hemB	Coenzyme transport and metabolism	0	875350	1	1014	1014	1014	3	0	3	3	0.68	0.001	0.0013	1.222	0.584	784.926	226.074	176	1	2	0.00292948	16	80	1	2	0.36	96	SMc01766	-0.5	2.5	782.8	225.2	824.6	240.6	16	76	1014	0	95	17	3	0
medicae	Smed_0813	Chr	hypothetical protein	hypothetical protein	X		Not in COGs	0	876476	1	504	504	504	0	0	0	1	0	0	0	NA	NA	373.556	127.444	107	0	0	0	15	27	0	0	NA	NA	SMc01767	NA	NA	366.1	124.8	325.2	110.6	15	24	438	0	40	4	0	0
medicae	Smed_0814	Chr	transcriptional regulator MarR family	putative transcription regulator protein	K		Transcription	0	877110	1	513	513	513	0	0	0	1	0	0	0	NA	NA	395.444	114.556	86	0	0	0	3	29	0	0	NA	NA	SMc01768	NA	NA	395.4	114.6	393.2	113.4	3	27	513	0	31	7	0	0
medicae	Smed_0815	Chr	Peptidoglycan-binding domain 1 protein	hypothetical protein	S		Function unknown	0	878050	1	1332	1332	1332	2	0	2	3	0.62	0.0005	0.0005	0.22	0.764	1021.67	307.333	243	1	1	0.00107746	15	97	1	1	0.243	112	SMc01769	-0.366	6.467	1021.7	307.3	1018.1	304.9	15	92	1332	0	109	19	2	0
medicae	Smed_0816	Chr	Glycine hydroxymethyltransferase( EC:2.1.2.1 )	serine hydroxymethyltransferase	E	glyA	Amino acid transport and metabolism	0	879563	1	1296	1296	1296	3	0	3	4	0.77	0.0008	0.0008	0.072	-0.798	996.278	296.722	233.75	1	2	0.00223198	17	107	1	2	0.318	124	SMc01770	-0.53	3.147	996.1	296.9	985.8	294.3	15	97	1296	0	116	24	3	0
medicae	Smed_0817	Chr	ATP-cone domain protein	transcriptional regulator NrdR	K		Transcription	0	880871	1	474	474	474	3	1	3	4	0.71	0.0021	0.0019	-0.379	0.763	363.722	107.278	80.8333	2	1	0.00308675	0	33	2	1	0.005	NA	SMc01771	-0.333	NA	363.8	107.2	364.1	106.9	0	33	474	0	35	2	3	0
medicae	Smed_0818	Chr	riboflavin biosynthesis protein RibD( EC:1.1.1.193 EC:3.5.4.26 )					0	881361	1	1197	1197	1197	8	1	8	6	0.88	0.0022	0.0025	0.438	NA	887.537	306.463	256	4	4	0.00432208	NA	NA	NA	NA	NA	NA	NA	NA	NA	NA	NA	NA	NA	NA	NA	NA	NA	NA	NA	NA	NA
medicae	Smed_0819	Chr	riboflavin synthase alpha subunit( EC:2.5.1.9 )	riboflavin synthase subunit alpha	H	ribE	Coenzyme transport and metabolism	0	882557	1	621	621	621	2	0	2	3	0.71	0.0011	0.0014	1.022	0.609	466.667	151.333	123	1	1	0.00218815	20	69	1	1	0.359	89	SMc01773	-0.275	3.45	458.2	147.8	455.6	144.4	18	64	621	0	85	13	2	0
medicae	Smed_0820	Chr	GCN5-related N-acetyltransferase	putative acetyltransferase protein	J		Translation	0	883300	1	543	543	543	1	1	1	2	0.17	0.0006	0.0003	-1.141	0.338	419.667	120.333	94	1	0	0	13	59	1	0	0.192	NA	SMc01775	0.181	NA	419.2	120.4	412.4	118.8	13	54	540	0	70	7	1	0
medicae	Smed_0821	Chr	6 7-dimethyl-8-ribityllumazine synthase( EC:2.5.1.- )	riboflavin synthase subunit beta	H	ribH	Coenzyme transport and metabolism	0	884070	1	462	462	462	0	0	0	1	0	0	0	NA	NA	353.556	105.444	82	0	0	0	5	26	0	0	NA	NA	SMc01777	NA	NA	353.5	105.5	352.2	106.1	5	26	462	0	31	1	0	0
medicae	Smed_0822	Chr	NusB antitermination factor	transcription antitermination protein NusB	K	nusB	Transcription	0	884528	1	483	483	483	1	1	1	2	0.17	0.0007	0.0003	-1.141	0.338	365.333	114.667	91	0	1	0.00288784	1	33	0	1	0.971	NA	SMc01778	-0.971	0	365.3	114.7	362.9	114.1	1	31	483	0	34	3	1	0
medicae	Smed_0823	Chr	major facilitator superfamily MFS_1	putative transport transmembrane protein	G		Carbohydrate transport and metabolism	0	885017	1	1227	1227	1227	6	5	6	6	0.8	0.0016	0.001	-1.429	-1.143	913.324	310.676	264	3	3	0.0031976	25	113	3	3	0.075	138	SMc01779	-0.319	4.52	909.6	308.4	907.4	304.2	23	105	1227	0	134	18	6	0
medicae	Smed_0824	Chr	V-type H(+)-translocating pyrophosphatase( EC:3.6.1.1 )	membrane-bound proton-translocating pyrophosphatase	C	hppA	Energy production and conversion	0	886442	1	2136	2136	2136	2	0	2	3	0.67	0.0003	0.0004	0.554	0.541	1593.5	539.5	458	1	1	0.000613789	12	172	1	1	0.131	184	SMc01780	-0.435	14.333	1591.7	538.3	1587	534.8	12	159	2136	0	174	27	2	0
medicae	Smed_0825	Chr	SmpA OmlA domain protein	hypothetical protein	J		Translation	0	888702	1	507	507	507	0	0	0	1	0	0	0	NA	NA	378.944	125.056	101	0	0	0	5	39	0	0	NA	NA	SMc01781	NA	NA	378.9	125.1	375.1	122.9	5	35	507	0	42	8	0	0
medicae	Smed_0826	Chr	Ubiquinol-cytochrome C chaperone	hypothetical protein	X		Not in COGs	0	889366	1	537	537	537	4	0	4	3	0.67	0.0025	0.0034	1.311	0	406.222	127.778	102.333	2	2	0.00518305	6	40	2	2	0.105	46	SMc01782	-0.37	6.667	404.4	126.6	405.1	125.2	6	38	537	0	46	6	4	0
medicae	Smed_0827	Chr	hypothetical protein	hypothetical protein	X		Not in COGs	0	889986	1	552	552	552	0	0	0	1	0	0	0	NA	NA	422	127	99	0	0	0	18	45	0	0	NA	NA	SMc01783	NA	NA	421.8	127.2	416.2	126.8	18	44	552	0	63	8	0	0
medicae	Smed_0828	Chr	fatty acid phospholipid synthesis protein PlsX	putative glycerol-3-phosphate acyltransferase PlsX	I	plsX	Lipid transport and metabolism	0	890733	1	1044	1044	1044	6	1	6	5	0.82	0.0019	0.0019	-0.033	-2.609	802.111	238.889	188	1	5	0.00693082	9	82	1	5	0.374	91	SMc01784	-0.734	1.822	801.9	239.1	799.7	241.3	9	81	1044	0	90	7	6	0
medicae	Smed_0829	Chr	3-oxoacyl-(acyl-carrier-protein) synthase III( EC:2.3.1.180 )	3-oxoacyl-(acyl carrier protein) synthase III	I	fabH	Lipid transport and metabolism	0	891795	1	972	972	972	4	1	4	4	0.68	0.0014	0.0013	-0.178	0.829	729.833	239.167	202	1	3	0.00415366	16	94	1	3	0.376	110	SMc01785	-0.605	1.958	729.7	239.3	724.7	238.3	16	88	972	0	106	10	4	0
medicae	Smed_0830	Chr	integration host factor alpha subunit	integration host factor subunit alpha	L	ihfA	Replication recombination and repair	0	892860	1	339	339	339	0	0	0	1	0	0	0	NA	NA	254.333	81.6667	64	0	0	0	0	26	0	0	NA	NA	SMc01786	NA	NA	254.3	81.7	253.9	82.1	0	25	339	0	25	2	0	0
medicae	Smed_0831	Chr	putative transcriptional regulator MerR family	putative transcription regulator protein	K		Transcription	0	893328	1	534	534	534	3	1	3	4	0.65	0.0019	0.0014	-0.729	0.584	410.167	120.833	92	1	2	0.00548093	11	53	1	2	0.372	64	SMc01787	-0.495	2.409	403.3	118.2	400.8	116.5	9	54	531	0	64	5	3	0
medicae	Smed_0832	Chr	hypothetical protein					0	893929	1	348	348	348	1	1	1	2	0.17	0.001	0.0005	-1.141	NA	266.954	78.0463	59.9167	1	0	0	NA	NA	NA	NA	NA	NA	NA	NA	NA	NA	NA	NA	NA	NA	NA	NA	NA	NA	NA	NA	NA
medicae	Smed_0833	Chr	hypothetical protein					0	894514	1	378	378	378	3	0	3	4	0.83	0.0028	0.0031	0.387	NA	194.697	60.9848	48.4091	3	0	0	NA	NA	NA	NA	NA	NA	NA	NA	NA	NA	NA	NA	NA	NA	NA	NA	NA	NA	NA	NA	NA
medicae	Smed_0834	Chr	hypothetical protein					0	895430	1	138	138	138	0	0	0	1	0	0	0	NA	NA	71.5909	20.4545	15	0	0	0	NA	NA	NA	NA	NA	NA	NA	NA	NA	NA	NA	NA	NA	NA	NA	NA	NA	NA	NA	NA	NA
medicae	Smed_0835	Chr	hypothetical protein					0	895658	0.2279294	624	624	623	2	1	2	3	0.78	0.0012	0.001	-0.55	NA	277.232	80.3131	59.1818	2	0	0	NA	NA	NA	NA	NA	NA	NA	NA	NA	NA	NA	NA	NA	NA	NA	NA	NA	NA	NA	NA	NA
medicae	Smed_0836	Chr	hypothetical protein					0	896291	0	735	735	735	3	0	3	4	0.92	0.0015	0.0019	0.941	NA	317.02	82.2525	58.1212	2	1	0.00447326	NA	NA	NA	NA	NA	NA	NA	NA	NA	NA	NA	NA	NA	NA	NA	NA	NA	NA	NA	NA	NA
medicae	Smed_0837	Chr	hypothetical protein					0	897326	1	222	222	222	0	0	0	1	0	0	0	NA	NA	113.22	36.0985	29.3182	0	0	0	NA	NA	NA	NA	NA	NA	NA	NA	NA	NA	NA	NA	NA	NA	NA	NA	NA	NA	NA	NA	NA
medicae	Smed_0838	Chr	hypothetical protein					0	897544	1	621	621	621	8	2	8	5	0.74	0.0043	0.004	-0.352	NA	366.313	107.414	80.4773	5	3	0.00924848	NA	NA	NA	NA	NA	NA	NA	NA	NA	NA	NA	NA	NA	NA	NA	NA	NA	NA	NA	NA	NA
medicae	Smed_0839	Chr	transcriptional regulator LysR family					0	898469	1	894	894	893	14	12	14	4	0.65	0.0052	0.0029	-1.868	NA	662.704	220.796	173.833	3	10	0.0149975	NA	NA	NA	NA	NA	NA	NA	NA	NA	NA	NA	NA	NA	NA	NA	NA	NA	NA	NA	NA	NA
medicae	Smed_0840	Chr	Antibiotic biosynthesis monooxygenase					0	899489	0.9615385	390	390	390	13	13	13	2	0.71	0.0119	0.0068	-1.942	NA	282.545	77.8645	57.8864	3	10	0.0447796	NA	NA	NA	NA	NA	NA	NA	NA	NA	NA	NA	NA	NA	NA	NA	NA	NA	NA	NA	NA	NA
medicae	Smed_0841	Chr	Antibiotic biosynthesis monooxygenase					0	899914	1	414	414	413	0	0	0	1	0	0	0	NA	NA	319.429	90.6162	67	0	0	0	NA	NA	NA	NA	NA	NA	NA	NA	NA	NA	NA	NA	NA	NA	NA	NA	NA	NA	NA	NA	NA
medicae	Smed_0842	Chr	aldo keto reductase					0	900347	0.998295	1173	1173	1173	4	2	4	4	0.89	0.0012	0.001	-0.437	NA	883.359	279.914	224.924	4	0	0	NA	NA	NA	NA	NA	NA	NA	NA	NA	NA	NA	NA	NA	NA	NA	NA	NA	NA	NA	NA	NA
medicae	Smed_0843	Chr	Carboxymuconolactone decarboxylase					0	901594	0.998718	780	780	780	4	1	4	4	0.67	0.0017	0.0014	-0.624	NA	584.71	189.927	154.667	4	0	0	NA	NA	NA	NA	NA	NA	NA	NA	NA	NA	NA	NA	NA	NA	NA	NA	NA	NA	NA	NA	NA
medicae	Smed_0844	Chr	hypothetical protein					0	902527	0.9973333	375	375	375	0	0	0	1	0	0	0	NA	NA	267.795	73.8418	57.2121	0	0	0	NA	NA	NA	NA	NA	NA	NA	NA	NA	NA	NA	NA	NA	NA	NA	NA	NA	NA	NA	NA	NA
medicae	Smed_0845	Chr						0	902912	1	991	991	990	10	10	10	3	0.46	0.0034	0.0017	-2.03	NA	696.43	222.684	177.614	5	4	0.00594816	NA	NA	NA	NA	NA	NA	NA	NA	NA	NA	NA	NA	NA	NA	NA	NA	NA	NA	NA	NA	NA
medicae	Smed_0846	Chr	glucose sorbosone dehydrogenase					0	903957	0.9954587	1101	1101	1101	19	9	19	6	1	0.006	0.0048	-0.917	NA	783.881	256.164	204.644	14	5	0.00675656	NA	NA	NA	NA	NA	NA	NA	NA	NA	NA	NA	NA	NA	NA	NA	NA	NA	NA	NA	NA	NA
medicae	Smed_0847	Chr	Cupin 2 conserved barrel domain protein					0	905146	0.9805195	462	462	462	2	0	2	2	0.58	0.0015	0.0014	-0.125	NA	304.416	91.2205	72.6818	0	2	0.00748553	NA	NA	NA	NA	NA	NA	NA	NA	NA	NA	NA	NA	NA	NA	NA	NA	NA	NA	NA	NA	NA
medicae	Smed_0848	Chr	hypothetical protein					0	905941	1	174	174	174	0	0	0	1	0	0	0	NA	NA	132.056	38.9444	29	0	0	0	NA	NA	NA	NA	NA	NA	NA	NA	NA	NA	NA	NA	NA	NA	NA	NA	NA	NA	NA	NA	NA
medicae	Smed_0849	Chr	Alcohol dehydrogenase GroES domain protein( EC:1.1.1.9 )					0	906704	1	1035	1035	1035	3	0	3	4	0.8	0.001	0.0011	0.422	NA	781.981	250.019	203.167	3	0	0	NA	NA	NA	NA	NA	NA	NA	NA	NA	NA	NA	NA	NA	NA	NA	NA	NA	NA	NA	NA	NA
medicae	Smed_0850	Chr	hypothetical protein	hypothetical protein	X		Not in COGs	0	907846	1	1281	1281	1281	3	2	3	3	0.62	0.0008	0.0007	-0.429	-1.561	951.981	326.019	272	1	2	0.00203141	42	128	1	2	0.425	170	SMc01791	-0.42	1.524	942	321.9	918.1	311.2	40	124	1245	0	167	21	3	0
medicae	Smed_0851	Chr	Undecaprenyl-phosphate galactose phosphotransferase	putative sugar transferase protein	M		Cell wall/membrane biogenesis	0	909123	1	1644	1644	1644	11	5	11	5	0.85	0.0022	0.002	-0.37	-2.365	1262.77	378.231	293.833	6	5	0.00437747	36	145	5	5	0.032	182	SMc01792	-0.301	4.028	1250.3	375.2	1185.5	356	34	134	1563	0	176	29	10	0
medicae	Smed_0852	Chr	glycosyl transferase group 1	putative glycosyltransferase protein	M		Cell wall/membrane biogenesis	0	910744	1	1170	1170	1170	8	2	8	5	0.73	0.0023	0.0028	0.986	-2.369	882.134	284.866	228.083	3	5	0.0058122	39	122	3	5	0.209	161	SMc01793	-0.383	1.877	873.3	281.7	853.4	277.4	35	102	1170	0	151	29	8	0
medicae	Smed_0853	Chr	polysaccharide export protein	putative polysaccharide export system periplasmic transmembrane protein	M		Cell wall/membrane biogenesis	0	911919	1	576	576	576	1	0	1	2	0.55	0.0006	0.0009	1.486	0	434.056	138.944	113	0	1	0.00238325	14	46	0	1	0.77	NA	SMc01794	-0.767	0	434.1	138.9	432.1	137.7	13	44	576	0	58	7	1	0
medicae	Smed_0854	Chr	exopolysaccharide transport protein family	polysaccharide transporter	D		Cell cycle control mitosis and meiosis	0	912695	1	2130	2130	2130	7	1	7	3	0.53	0.0011	0.0012	0.512	-1.241	1614.61	512.389	408.667	4	3	0.0019388	91	212	4	3	0.102	306	SMc01795	-0.128	3.106	1593.1	506.9	1570.5	505.8	66	174	2130	1	266	89	7	0.004
medicae	Smed_0855	Chr	hypothetical protein					0	914880	1	1251	1251	1251	2	0	2	3	0.62	0.0005	0.0006	0.22	NA	957.778	290.222	222.167	2	0	0	NA	NA	NA	NA	NA	NA	NA	NA	NA	NA	NA	NA	NA	NA	NA	NA	NA	NA	NA	NA	NA
medicae	Smed_0856	Chr	metallophosphoesterase	hypothetical protein	T		Signal transduction mechanisms	0	916281	1	741	741	741	8	0	8	4	0.76	0.0036	0.0053	1.922	0.43	560.389	177.611	141.75	5	3	0.00559322	41	73	5	3	0.1	116	SMc01798	-0.015	2.967	555.6	176.4	545.7	174	37	66	741	0	113	22	8	0
medicae	Smed_0857	Chr	conserved hypothetical signal peptide protein	putative signal peptide protein	X		Not in COGs	0	917041	1	225	225	225	1	0	1	2	0.3	0.0015	0.0013	-0.195	0.541	166.389	55.6111	46	1	0	0	4	18	1	0	0.217	NA	SMc01799	0.182	NA	160	53.9	141.3	47	3	18	189	0	22	5	1	0
medicae	Smed_0858	Chr	cytochrome oxidase assembly	putative cytochrome C oxidase assembly transmembrane protein	O		Posttranslational modification protein turnover chaperones	0	917444	1	1104	1104	1104	2	1	2	3	0.62	0.0006	0.0006	0.22	0	833.667	267.333	217	0	2	0.00247735	29	91	0	2	0.58	NA	SMc01800	-0.758	0	827.9	264.1	820.8	259.1	26	88	1104	0	119	20	2	0
medicae	Smed_0859	Chr	N-acetyl-gamma-glutamyl-phosphate reductase( EC:1.2.1.38 )	N-acetyl-gamma-glutamyl-phosphate reductase	E	argC	Amino acid transport and metabolism	0	918620	1	933	933	933	1	1	1	2	0.17	0.0004	0.0002	-1.141	0.338	713.778	216.222	173.083	1	0	0	19	91	1	0	0.18	NA	SMc01801	0.173	NA	713.4	216.6	699.5	215.5	18	79	933	1	104	29	1	0.01
medicae	Smed_0860	Chr	putative agmatinase( EC:3.5.3.11 )	agmatinase	E	speB	Amino acid transport and metabolism	0	919646	1	957	957	956	6	0	6	2	0.55	0.0021	0.0034	2.468	0	729.889	223.611	178.833	3	3	0.00444261	26	75	3	3	0.154	101	SMc01802	-0.243	2.885	725.2	222.4	712.1	217.8	22	65	956	1	95	22	5	0.011
medicae	Smed_0861	Chr	ribosomal protein S9	30S ribosomal protein S9	J	rpsI	Translation	0	920755	1	468	468	468	0	0	0	1	0	0	0	NA	NA	348.333	116.667	98	0	0	0	4	12	0	0	NA	NA	SMc01803	NA	NA	348.4	116.6	348.4	116.1	3	11	468	0	14	8	0	0
medicae	Smed_0862	Chr	ribosomal protein L13	50S ribosomal protein L13	J	rplM	Translation	0	921225	1	465	465	465	1	0	1	2	0.41	0.0007	0.0009	0.541	0.609	358.389	103.611	80.75	1	0	0	2	17	1	0	0.15	NA	SMc01804	0.105	NA	358.4	103.6	358.2	103.7	2	16	465	0	18	3	1	0
medicae	Smed_0863	Chr	thioesterase superfamily protein	hypothetical protein	Q		Secondary metabolites biosynthesis transport and catabolism	0	921895	1	444	444	444	3	0	3	3	0.62	0.0022	0.0023	0.072	0.764	328.389	112.611	95	1	2	0.00588111	6	34	0	2	0.732	NA	SMc01805	-0.85	0	327.4	112	317.7	106.2	4	30	432	0	36	10	2	0
medicae	Smed_0864	Chr	Enoyl-CoA hydratase isomerase( EC:4.2.1.17 )	enoyl-CoA hydratase	I		Lipid transport and metabolism	0	922502	1	822	822	822	5	1	5	5	0.74	0.002	0.0022	0.429	0.514	626.375	192.625	152.333	3	2	0.00343818	16	68	3	2	0.056	85	SMc01806	-0.21	6.375	624.6	191.4	596.3	200.9	42	32	822	1	79	31	4	0.013
medicae	Smed_0865	Chr	protein of unknown function DUF6 transmembrane	hypothetical protein	G		Carbohydrate transport and metabolism	0	923387	1	888	888	888	3	2	3	4	0.68	0.0011	0.001	-0.379	0.225	654.611	230.389	199	2	1	0.00143731	9	76	2	1	0.039	85	SMc01807	-0.227	16.889	644.7	226.5	608.6	213.8	7	62	837	1	76	27	3	0.013
medicae	Smed_0866	Chr	CoA-binding domain protein	hypothetical protein	R		General function prediction only	0	924507	1	435	435	435	0	0	0	1	0	0	0	NA	NA	327.111	104.889	86	0	0	0	9	40	0	0	NA	NA	SMc01808	NA	NA	323.6	104.5	316.6	103.1	8	36	429	0	45	8	0	0
medicae	Smed_0867	Chr	O-acetylhomoserine O-acetylserine sulfhydrylase( EC:2.5.1.49 )	O-acetylhomoserine aminocarboxypropyltransferase	E		Amino acid transport and metabolism	0	924979	1	1281	1281	1281	3	3	3	3	0.32	0.0008	0.0004	-1.629	0.449	975.417	302.583	240	0	3	0.00328312	21	118	0	3	0.616	NA	SMc01809	-0.849	0	971.7	300.3	955.9	294.5	18	91	1281	0	122	52	3	0
medicae	Smed_0868	Chr	protein of unknown function DUF861 cupin_3	hypothetical protein	R		General function prediction only	0	926286	1	342	342	342	2	1	2	3	0.62	0.0019	0.0021	0.22	0	263.778	75.2222	57.5	1	1	0.00440215	13	28	1	1	0.45	41	SMc01810	-0.183	2.154	259.1	73.9	257.5	72.5	11	24	342	0	39	9	2	0
medicae	Smed_0869	Chr	cytochrome P450( EC:1.14.14.1 )	putative cytochrome P450-like monooxygenase protein	Q		Secondary metabolites biosynthesis transport and catabolism	0	926689	1	1248	1248	1248	10	6	10	5	0.67	0.0027	0.002	-0.97	-1.806	954.778	290.222	223.417	4	6	0.00684591	37	107	4	6	0.167	144	SMc01812	-0.343	1.928	945.9	287.1	934.5	285.8	32	92	1245	0	135	39	10	0
medicae	Smed_0870	Chr	Endonuclease exonuclease phosphatase	hypothetical protein	R		General function prediction only	0	928108	1	864	864	864	4	1	4	4	0.76	0.0015	0.0018	0.587	-1.543	644.889	216.111	175.333	1	3	0.00459679	21	80	1	3	0.423	101	SMc01813	-0.542	1.27	642	215.3	634	216	18	71	858	0	95	21	4	0
medicae	Smed_0871	Chr	phospholipase D Transphosphatidylase	hypothetical protein	I		Lipid transport and metabolism	0	929076	1	1563	1563	1563	6	1	6	4	0.71	0.0013	0.0017	1.392	-1.69	1175.81	384.185	302.333	5	1	0.000861926	57	169	5	1	0.005	227	SMc04448	0.086	14.825	1170.1	383.9	1149.7	378.9	55	149	1563	2	218	42	5	0.009
medicae	Smed_0872	Chr	ATP-dependent Clp protease proteolytic subunit ClpP( EC:3.4.21.92 )	ATP-dependent Clp protease proteolytic subunit	O	clpP	Posttranslational modification protein turnover chaperones	0	930911	1	627	627	627	1	0	1	2	0.55	0.0005	0.0009	1.486	0	485.944	138.056	106	0	1	0.00239859	2	47	0	1	0.96	NA	SMc01903	-0.959	0	485.8	138.2	482.4	138.3	2	42	627	0	45	12	1	0
medicae	Smed_0873	Chr	ATP-dependent Clp protease ATP-binding subunit ClpX	ATP-dependent protease ATP-binding subunit	O	clpX	Posttranslational modification protein turnover chaperones	0	931831	1	1278	1278	1278	1	0	1	2	0.41	0.0003	0.0003	0.541	0.609	986.556	288.444	217.75	0	1	0.00114802	1	89	0	1	0.989	NA	SMc01904	-0.989	0	986.4	288.6	980.7	287.2	1	76	1278	0	79	27	1	0
medicae	Smed_0874	Chr	ATP-dependent protease La( EC:3.4.21.53 )	ATP-dependent protease LA protein	O	lon	Posttranslational modification protein turnover chaperones	0	933551	1	2421	2421	2421	7	2	7	5	0.85	0.001	0.001	0.154	0.855	1866.39	551.611	428.833	0	7	0.00420219	7	114	0	7	0.668	NA	SMc01905	-0.942	0	1862.3	549.7	1856.4	547.9	7	102	2421	0	113	36	7	0
medicae	Smed_0875	Chr	histone family protein DNA-binding protein	histone-like protein	L	hrm	Replication recombination and repair	0	936193	1	273	273	273	1	0	1	2	0.41	0.0012	0.0015	0.541	0.609	204.333	65.6667	54	0	1	0.00504273	0	5	0	1	1	NA	SMc01906	-1	NA	204.3	65.7	204.1	65.6	0	5	273	0	5	0	1	0
medicae	Smed_0876	Chr	hypothetical protein	hypothetical protein	S		Function unknown	0	936710	1	2196	2196	2196	19	5	19	6	0.85	0.0029	0.0032	0.472	0.059	1672.11	520.889	411.75	9	10	0.0063572	72	205	9	10	0.03	279	SMc01907	-0.266	2.563	1659.8	516.4	1650.6	508.4	64	184	2190	1	261	55	19	0.004
medicae	Smed_0877	Chr	transcriptional regulator MarR family	putative transcription regulator protein	K		Transcription	0	939006	1	480	480	480	3	1	3	4	0.71	0.0021	0.0018	-0.379	-0.486	369.611	107.389	80	1	2	0.0061671	4	41	1	2	0.261	45	SMc01908	-0.578	5.125	369.1	107.2	365.5	105.9	4	41	474	0	45	3	3	0
medicae	Smed_0878	Chr	metallophosphoesterase	hypothetical protein	L		Replication recombination and repair	0	939774	1	1278	1278	1278	5	0	5	4	0.77	0.0013	0.0013	-0.077	1.002	965.148	309.852	244.167	2	3	0.00320611	67	121	2	3	0.344	188	SMc01909	-0.244	1.204	955.8	307.2	952.2	306.5	62	112	1278	1	179	34	4	0.006
medicae	Smed_0879	Chr	hypothetical protein	hypothetical protein	S		Function unknown	0	941051	0.9407857	3462	3462	3462	82	4	82	7	0.89	0.0079	0.0095	0.993	-1.17	2534.27	824.407	648.394	32	50	0.0201281	190	295	32	50	0.097	495	SMc01910	-0.218	0.994	2501	813.7	2496.3	817.1	159	260	3462	2	472	128	81	0.004
medicae	Smed_0880	Chr	Cupin 2 conserved barrel domain protein	hypothetical protein	S		Function unknown	0	944588	1	399	399	399	15	0	15	2	0.41	0.0124	0.0154	1.011	-0.895	299.278	96.7222	80.75	1	14	0.0479306	8	20	1	14	0.083	28	SMc01911	-0.648	0.179	293.3	93.7	288.9	91.1	7	16	399	2	28	15	14	0.071
medicae	Smed_0881	Chr	hypothetical protein					0	945065	1	303	303	303	15	0	15	2	0.41	0.0164	0.0203	1.011	NA	230.833	68.4167	50	8	7	0.0338803	NA	NA	NA	NA	NA	NA	NA	NA	NA	NA	NA	NA	NA	NA	NA	NA	NA	NA	NA	NA	NA
medicae	Smed_0882	Chr	hypothetical protein					0	945395	0.9322034	354	354	354	15	1	15	2	0.47	0.0141	0.0167	0.811	NA	254.381	83.596	67.0227	8	6	0.0237671	NA	NA	NA	NA	NA	NA	NA	NA	NA	NA	NA	NA	NA	NA	NA	NA	NA	NA	NA	NA	NA
medicae	Smed_0883	Chr	type I secretion membrane fusion protein HlyD family					0	945840	0.1454793	1476	1476	1471	69	35	69	5	0.91	0.0169	0.0161	-0.23	NA	671.644	214.947	174	24	44	0.073575	NA	NA	NA	NA	NA	NA	NA	NA	NA	NA	NA	NA	NA	NA	NA	NA	NA	NA	NA	NA	NA
medicae	Smed_0884	Chr	type I secretion system ATPase					0	947312	0	2181	2181	2181	81	33	81	4	0.86	0.0137	0.0152	0.582	NA	894.219	293.781	241.091	18	63	0.0789024	NA	NA	NA	NA	NA	NA	NA	NA	NA	NA	NA	NA	NA	NA	NA	NA	NA	NA	NA	NA	NA
medicae	Smed_0885	Chr	hypothetical protein					0	949610	0	2368	2368	2364	76	72	76	4	0.89	0.0118	0.0077	-1.795	NA	850.68	283.093	216.273	59	13	0.0168962	NA	NA	NA	NA	NA	NA	NA	NA	NA	NA	NA	NA	NA	NA	NA	NA	NA	NA	NA	NA	NA
medicae	Smed_0886	Chr	hypothetical protein					0	951802	0	6344	6344	6339	310	19	310	4	1	0.0182	0.0239	1.65	NA	2185.81	709.87	560.152	216	89	0.0464616	NA	NA	NA	NA	NA	NA	NA	NA	NA	NA	NA	NA	NA	NA	NA	NA	NA	NA	NA	NA	NA
medicae	Smed_0887	Chr	hypothetical protein					0	958178	0	801	801	801	3	1	3	4	0.98	0.0015	0.0018	0.674	NA	194.323	59.5859	45.2273	1	2	0.0137	NA	NA	NA	NA	NA	NA	NA	NA	NA	NA	NA	NA	NA	NA	NA	NA	NA	NA	NA	NA	NA
medicae	Smed_0888	Chr	NADH-ubiquinone plastoquinone oxidoreductase chain 3( EC:1.6.5.3 )	NADH dehydrogenase subunit A	C	nuoA1	Energy production and conversion	0	960392	1	366	366	366	2	1	2	3	0.53	0.0018	0.0016	-0.382	0.629	283.111	79.8889	62	0	2	0.00829	2	3	0	2	0.476	NA	SMc01912	-0.6	0	283.2	79.8	284	79	2	3	366	0	5	1	2	0
medicae	Smed_0889	Chr	NADH-quinone oxidoreductase B subunit( EC:1.6.5.3 )	NADH dehydrogenase subunit B	C	nuoB1	Energy production and conversion	0	960748	1	579	579	579	17	5	17	5	0.82	0.0097	0.0109	0.543	-1.618	440.611	135.389	111.75	1	16	0.0391334	0	19	1	16	0.472	NA	SMc01913	-0.941	NA	434.6	132.4	434.7	131.9	0	16	579	1	19	4	16	0.053
medicae	Smed_0890	Chr	NADH (or F420H2) dehydrogenase subunit C( EC:1.6.5.3 )	NADH dehydrogenase subunit C	C	nuoC1	Energy production and conversion	0	961345	1	606	606	606	20	2	20	4	0.77	0.0109	0.0132	0.913	-0.573	461.639	141.361	106.5	3	17	0.0398226	15	34	3	17	0.104	49	SMc01914	-0.544	0.4	455.3	138.7	453.2	137.6	13	32	606	2	46	14	19	0.043
medicae	Smed_0891	Chr	NADH dehydrogenase I D subunit( EC:1.6.5.3 )	NADH dehydrogenase subunit D	C	nuoD1	Energy production and conversion	0	962007	1	1191	1191	1191	66	23	67	7	0.89	0.0186	0.02	0.334	-1.694	915.259	269.741	208.083	3	62	0.0761125	2	34	3	62	0.347	36	SMc01915	-0.898	0.823	907.9	268.1	901.4	265	2	30	1191	2	39	9	64	0.051
medicae	Smed_0892	Chr	conserved hypothetical signal peptide protein	putative signal peptide protein	X		Not in COGs	0	963197	1	255	255	255	10	1	10	6	0.85	0.013	0.0164	1.081	0	188.458	63.5417	53	4	6	0.0312682	9	6	4	6	0.202	15	SMc01916	0	0.444	186.5	62.5	186.8	62.2	8	5	255	0	15	3	10	0
medicae	Smed_0893	Chr	NADH-quinone oxidoreductase E subunit( EC:1.6.5.3 )	NADH dehydrogenase subunit E	C	nuoE1	Energy production and conversion	0	963468	1	822	822	822	45	12	45	6	0.86	0.0181	0.0224	1.077	-0.401	631.63	187.37	146.333	9	36	0.0636227	17	30	9	36	0.043	47	SMc01917	-0.438	0.441	627.6	185.4	622.2	184.6	14	26	822	2	45	11	44	0.044
medicae	Smed_0894	Chr	NADH-quinone oxidoreductase F subunit( EC:1.6.5.3 )	NADH dehydrogenase I subunit F	C	nuoF1	Energy production and conversion	0	964304	1	1305	1305	1305	51	8	51	7	0.89	0.0129	0.0171	1.464	0.048	1017.18	284.824	220.917	3	48	0.0558053	5	54	3	48	0.254	59	SMc01918	-0.856	0.675	1009.2	280.8	1002	277.6	4	48	1305	6	59	22	47	0.102
medicae	Smed_0895	Chr	putative NADH dehydrogenase I chain E( EC:1.6.5.3 )					0	965614	0.9969834	663	663	663	0	0	0	1	0	0	0	NA	NA	493.399	160.783	133.061	0	0	0	NA	NA	NA	NA	NA	NA	NA	NA	NA	NA	NA	NA	NA	NA	NA	NA	NA	NA	NA	NA	NA
medicae	Smed_0896	Chr	NADH-quinone oxidoreductase chain G( EC:1.6.5.3 )	NADH dehydrogenase subunit G	C	nuoG1	Energy production and conversion	0	966399	1	2082	2082	2082	1	0	1	2	0.41	0.0002	0.0002	0.541	0.609	1590.94	488.056	393	1	0	0	37	133	1	0	0.222	NA	SMc01920	0.218	NA	1588.7	487.3	1576.3	485.4	36	108	2082	0	149	50	1	0
medicae	Smed_0897	Chr	NADH dehydrogenase (quinone)( EC:1.6.5.3 )	NADH dehydrogenase subunit H	C	nuoH	Energy production and conversion	0	968501	1	1044	1044	1044	5	2	5	4	0.64	0.0016	0.0017	0.294	-0.629	793.491	247.509	203.083	1	4	0.00535155	7	50	1	4	0.391	57	SMc01921	-0.677	1.786	791.4	246.6	785.6	244.7	7	42	1044	0	52	16	5	0
medicae	Smed_0898	Chr	NADH-quinone oxidoreductase chain I( EC:1.6.5.3 )	NADH dehydrogenase subunit I	C	nuoI	Energy production and conversion	0	969609	1	492	492	492	1	0	1	2	0.3	0.0007	0.0006	-0.195	0.541	383.222	105.778	78	0	1	0.00313052	2	23	0	1	0.923	NA	SMc01922	-0.92	0	383.1	105.9	383.2	106.7	2	23	492	0	25	2	1	0
medicae	Smed_0899	Chr	NADH-ubiquinone plastoquinone oxidoreductase chain 6( EC:1.6.5.3 )	NADH dehydrogenase subunit J	C	nuoJ	Energy production and conversion	0	970197	1	669	669	669	3	0	3	3	0.67	0.0015	0.002	1.122	0.555	504.778	161.222	131	0	3	0.00616179	5	36	0	3	0.69	NA	SMc01923	-0.878	0	497.9	159.8	458.3	151	5	32	615	0	39	9	3	0
medicae	Smed_0900	Chr	NADH-ubiquinone oxidoreductase chain 4L( EC:1.6.5.3 )	NADH dehydrogenase subunit K	C	nuoK1	Energy production and conversion	0	970895	1	309	309	309	0	0	0	1	0	0	0	NA	NA	236	70	55	0	0	0	0	15	0	0	NA	NA	SMc01924	NA	NA	236	70	235.6	69.8	0	15	309	0	15	1	0	0
medicae	Smed_0901	Chr	proton-translocating NADH-quinone oxidoreductase chain L( EC:1.6.5.3 )	NADH dehydrogenase subunit L	C	nuoL	Energy production and conversion	0	971211	1	1995	1995	1995	10	1	10	5	0.74	0.0017	0.0021	1.194	-0.737	1523.79	468.213	376.917	5	5	0.0035362	14	108	5	5	0.005	123	SMc01925	-0.385	7.714	1521.5	467.5	1514.5	463.5	14	99	1995	1	117	37	9	0.009
medicae	Smed_0902	Chr	proton-translocating NADH-quinone oxidoreductase chain M( EC:1.6.5.3 )	NADH dehydrogenase subunit M	C	nuoM	Energy production and conversion	0	973205	1	1512	1512	1512	4	0	4	3	0.67	0.0009	0.0012	1.472	-0.229	1150.44	358.556	291	0	4	0.00369415	10	98	0	4	0.684	NA	SMc01926	-0.907	0	1147.6	358.4	1143.3	359	10	91	1512	0	106	18	4	0
medicae	Smed_0903	Chr	proton-translocating NADH-quinone oxidoreductase chain N( EC:1.6.5.3 )	NADH dehydrogenase subunit N	C	nuoN	Energy production and conversion	0	974736	1	1443	1443	1443	5	1	5	5	0.8	0.0011	0.0014	0.733	0.122	1080.78	359.222	302.833	1	4	0.00368729	9	110	1	4	0.296	120	SMc01927	-0.724	3.056	1080.8	359.2	1070.2	353.9	8	94	1443	0	108	41	5	0
medicae	Smed_0904	Chr	biotin--acetyl-CoA-carboxylase ligase( EC:6.3.4.15 )	biotin--[acetyl-CoA-carboxylase] synthetase protein	H	birA	Coenzyme transport and metabolism	0	976175	1	768	768	768	4	0	4	5	0.79	0.0017	0.0021	0.747	0.286	569.778	195.222	162.083	3	1	0.00169622	24	61	3	1	0.074	85	SMc01928	0.032	7.625	565.6	193.4	556.4	192	23	55	768	0	85	17	4	0
medicae	Smed_0905	Chr	beta-lactamase domain protein	hypothetical protein	X		Not in COGs	0	976968	1	1668	1668	1668	5	1	5	3	0.32	0.001	0.0008	-0.617	0.904	1272.78	392.222	311	0	5	0.00422132	24	151	0	5	0.485	NA	SMc01929	-0.863	0	1272.7	392.3	1256.7	386	24	132	1668	0	163	50	5	0
medicae	Smed_0906	Chr	Methylmalonyl-CoA epimerase	hypothetical protein	E		Amino acid transport and metabolism	0	978692	1	405	405	405	2	0	2	2	0.48	0.0016	0.0024	1.356	0.719	305.5	96.5	75	1	1	0.0034315	10	43	1	1	0.326	53	SMc01930	-0.311	4.3	303.5	95.5	301.1	94.9	6	37	405	0	46	15	2	0
medicae	Smed_0907	Chr	protein of unknown function DUF1467					0	979229	1	270	270	270	1	0	1	2	0.55	0.0012	0.002	1.486	NA	203.556	63.4444	51	0	1	0.00521936	NA	NA	NA	NA	NA	NA	NA	NA	NA	NA	NA	NA	NA	NA	NA	NA	NA	NA	NA	NA	NA
medicae	Smed_0908	Chr	FAD-dependent pyridine nucleotide-disulphide oxidoreductase					0	980177	1	1293	1293	1293	6	0	6	3	0.62	0.0015	0.0015	-0.12	NA	973.852	316.148	252.833	2	4	0.00418967	NA	NA	NA	NA	NA	NA	NA	NA	NA	NA	NA	NA	NA	NA	NA	NA	NA	NA	NA	NA	NA
medicae	Smed_0909	Chr	Rieske (2Fe-2S) domain protein MocE subfamily	putative dioxygenase ferredoxin protein	P		Inorganic ion transport and metabolism	0	981466	1	330	330	330	3	0	3	4	0.65	0.003	0.0031	0.072	0.764	257.944	69.0556	49.75	2	1	0.00479526	25	58	2	1	0.202	85	SMc01993	-0.032	4.64	249.4	68.3	227.3	61.6	25	58	329	0	85	0	3	0
medicae	Smed_0910	Chr	FAD-dependent pyridine nucleotide-disulphide oxidoreductase					0	981897	1	1242	1242	1242	3	3	3	4	0.45	0.0008	0.0004	-1.629	NA	931.639	307.361	244.917	3	0	0	NA	NA	NA	NA	NA	NA	NA	NA	NA	NA	NA	NA	NA	NA	NA	NA	NA	NA	NA	NA	NA
medicae	Smed_0911	Chr	Sterol desaturase	hypothetical protein	I		Lipid transport and metabolism	0	983298	1	999	999	999	3	3	3	2	0.17	0.001	0.0005	-1.629	0.449	787.944	208.056	152	0	3	0.00477477	66	139	0	3	0.316	NA	SMc02017	-0.678	0	775.5	202.5	697.9	183.4	58	122	989	1	188	23	3	0.005
medicae	Smed_0912	Chr	hypothetical protein					0	984289	1	162	162	162	1	1	1	2	0.17	0.002	0.001	-1.141	NA	122.667	36.0833	27	1	0	0	NA	NA	NA	NA	NA	NA	NA	NA	NA	NA	NA	NA	NA	NA	NA	NA	NA	NA	NA	NA	NA
medicae	Smed_0913	Chr	Xylose isomerase domain protein TIM barrel					0	984447	1	867	867	867	2	0	2	2	0.41	0.0008	0.0009	0.688	NA	674.222	189.028	140	1	1	0.0017518	NA	NA	NA	NA	NA	NA	NA	NA	NA	NA	NA	NA	NA	NA	NA	NA	NA	NA	NA	NA	NA
medicae	Smed_0914	Chr	Monosaccharide-transporting ATPase	ABC transporter permease	G		Carbohydrate transport and metabolism	0	985404	1	1011	1011	1010	4	1	4	5	0.85	0.0013	0.0014	0.265	-0.743	754.556	252.944	206.083	1	3	0.00392742	196	32	4	0	0.55	NA	SMc02019	0.86	NA	731.5	256	643.4	223.7	181	28	1003	0	221	22	4	0
medicae	Smed_0915	Chr	ABC transporter related( EC:3.6.3.17 )	ABC transporter ATP-binding protein	G		Carbohydrate transport and metabolism	0	986411	1	756	756	755	5	1	5	5	0.83	0.0022	0.002	-0.38	-0.244	576.056	176.444	138.667	3	2	0.00375347	36	119	3	2	0.081	158	SMc02020	-0.168	4.958	562.5	172.1	505.2	157.4	34	114	755	0	156	12	5	0
medicae	Smed_0916	Chr	putative periplasmic binding ABC transporter protein	putative periplasmic binding ABC transporter protein	G		Carbohydrate transport and metabolism	0	987231	1	1023	1023	1023	5	2	5	4	0.71	0.0016	0.0013	-0.684	-0.257	779.222	240.778	191.917	3	2	0.00275058	43	145	3	2	0.077	192	SMc02021	-0.171	5.058	766	236	666.5	202.7	41	129	1022	0	183	29	5	0
medicae	Smed_0917	Chr	regulatory protein LacI					0	988586	1	993	993	993	3	2	3	4	0.56	0.001	0.0007	-0.829	NA	756.694	233.306	179	2	1	0.00141934	NA	NA	NA	NA	NA	NA	NA	NA	NA	NA	NA	NA	NA	NA	NA	NA	NA	NA	NA	NA	NA
medicae	Smed_0918	Chr	prolyl-tRNA synthetase( EC:6.1.1.15 )	prolyl-tRNA synthetase	J	proS	Translation	0	990004	1	1329	1329	1329	1	1	1	2	0.17	0.0002	0.0001	-1.141	0.338	1033.39	292.611	221	0	1	0.00113167	19	85	0	1	0.819	NA	SMc01934	-0.817	0	1033.2	292.8	1019.2	291	16	80	1329	0	101	24	1	0
medicae	Smed_0919	Chr	lipoprotein releasing system transmembrane protein LolC E family	hypothetical protein	M		Cell wall/membrane biogenesis	0	991351	1	1311	1311	1311	3	1	3	4	0.71	0.0008	0.0007	-0.379	0.764	999.556	308.444	254.583	3	0	0	15	76	3	0	0.006	NA	SMc01935	0.165	NA	987.1	305	924.3	282.8	15	65	1227	0	86	27	3	0
medicae	Smed_0920	Chr	ABC transporter related( EC:3.6.3.- )	ABC transporter ATP-binding protein	V		Defense mechanisms	0	992679	1	687	687	687	3	0	3	4	0.71	0.0014	0.002	1.273	-1.572	512.722	171.278	136	0	3	0.00580004	4	62	0	3	0.834	NA	SMc01376	-0.939	0	510.9	170.1	508.2	166.8	3	55	687	0	62	8	3	0
medicae	Smed_0921	Chr	DNA polymerase III alpha subunit( EC:2.7.7.7 )	DNA polymerase III subunit alpha	L	dnaE	Replication recombination and repair	0	993789	1	3498	3498	3498	7	4	7	4	0.71	0.0007	0.0006	-0.665	0.684	2688.24	806.764	625.833	1	6	0.00246272	44	283	1	6	0.4	329	SMc01375	-0.723	1.072	2684	805	2658.2	794.9	40	252	3498	0	309	72	7	0
medicae	Smed_0922	Chr	ErfK YbiS YcfS YnhG family protein	hypothetical protein	S		Function unknown	0	997329	1	1227	1227	1227	7	1	7	6	0.88	0.0019	0.002	0.231	0.471	923.278	300.722	242.083	6	1	0.00110115	70	124	6	1	0.012	196	SMc01374	0.218	10.629	909.3	296.7	889.5	289.9	54	106	1218	0	179	50	7	0
medicae	Smed_0923	Chr	DNA-directed DNA polymerase( EC:2.7.7.7 )	DNA polymerase IV	L	dinP	Replication recombination and repair	0	998681	1	1293	1293	1293	0	0	0	1	0	0	0	NA	NA	975.833	314.167	251	0	0	0	37	107	0	0	NA	NA	SMc01373	NA	NA	976.1	313.9	970.6	309.6	31	98	1293	0	136	23	0	0
medicae	Smed_0924	Chr	hypothetical protein	hypothetical protein	X		Not in COGs	0	1000147	1	273	273	273	1	0	1	2	0.41	0.0012	0.0015	0.541	-1.826	207.333	62.6667	50	0	1	0.00528414	9	15	0	1	0.64	NA	SMc01372	-0.625	0	206.5	62.6	199.5	61.6	9	15	270	0	24	4	1	0
medicae	Smed_0925	Chr	response regulator receiver protein	putative 2-component receiver domain protein	T	celR1	Signal transduction mechanisms	0	1000576	1	372	372	372	2	2	2	2	0.17	0.0018	0.0009	-1.451	-2.246	290.778	78.2222	58	0	2	0.00846663	0	24	0	2	1	NA	SMc01371	-1	NA	290.8	78.2	288.5	77.3	0	22	372	0	23	8	2	0
medicae	Smed_0926	Chr	response regulator receiver modulated diguanylate cyclase	response regulator PleD	T	pleD	Signal transduction mechanisms	0	1000965	1	1368	1368	1368	6	2	6	7	0.89	0.0015	0.0016	0.258	-1.759	1031.15	333.852	260	3	3	0.00297562	26	158	3	3	0.041	184	SMc01370	-0.359	6.077	1023.1	332.9	1008.7	328.3	24	144	1368	0	178	25	6	0
medicae	Smed_0927	Chr	ribosomal protein L33	50S ribosomal protein L33	J	rpmG	Translation	0	1002858	1	168	168	168	0	0	0	1	0	0	0	NA	NA	131.222	33.7778	24	0	0	0	2	5	0	0	NA	NA	SMc01369	NA	NA	131.2	33.8	131.3	33.7	2	5	168	0	7	0	0	0
medicae	Smed_0928	Chr	major facilitator superfamily MFS_1	putative transport transmembrane protein	G		Carbohydrate transport and metabolism	0	1003121	1	1185	1185	1185	2	2	2	2	0.17	0.0006	0.0003	-1.451	0.449	882.333	299.667	251	2	0	0	9	94	2	0	0.01	NA	SMc01368	0.087	NA	882.2	299.8	875.7	297.9	7	84	1185	0	93	21	2	0
medicae	Smed_0929	Chr	NUDIX hydrolase	hypothetical protein	X		Not in COGs	0	1004317	1	717	717	717	1	1	1	2	0.17	0.0005	0.0002	-1.141	0.338	530.648	183.352	150	0	1	0.00180603	37	66	0	1	0.644	NA	SMc01367	-0.641	0	528.4	182.6	529.9	178.1	35	59	717	0	97	14	1	0
medicae	Smed_0930	Chr	protein of unknown function DUF983	hypothetical protein	X		Not in COGs	0	1005030	1	456	456	456	2	1	2	3	0.44	0.0015	0.001	-0.85	0.584	344.056	108.944	90	1	1	0.00303952	10	35	1	1	0.366	45	SMc01366	-0.278	3.5	344	109	343.9	109.1	10	35	456	0	46	2	2	0
medicae	Smed_0931	Chr	ribonuclease R( EC:3.1.- )	putative exoribonuclease II protein	K	rnr	Transcription	0	1005520	1	2370	2370	2370	6	3	6	4	0.71	0.0008	0.0007	-0.702	-0.586	1796.3	570.704	458.083	3	3	0.00174069	35	200	3	3	0.045	236	SMc01365	-0.351	5.714	1792.5	568.5	1776.1	561	30	182	2370	0	228	47	6	0
medicae	Smed_0932	Chr	DNA topoisomerase I( EC:5.99.1.2 )	DNA topoisomerase I	R	topA	General function prediction only	0	1007892	1	2745	2745	2745	11	9	11	4	0.76	0.0013	0.0008	-1.513	-1.051	2095.44	646.56	513.833	3	8	0.00409724	37	190	3	8	0.182	227	SMc01364	-0.564	1.926	2078.3	640.9	2045.1	627.7	31	166	2697	0	202	72	11	0
medicae	Smed_0933	Chr	DNA protecting protein DprA	hypothetical protein	L	smf	Replication recombination and repair	0	1010787	1	1152	1152	1152	3	0	3	3	0.62	0.0009	0.0009	0.072	-1.393	848.444	300.556	252.583	3	0	0	31	130	3	0	0.008	NA	SMc01363	0.193	NA	842.2	297.8	838.3	295.4	28	116	1148	0	159	22	3	0
medicae	Smed_0934	Chr	protein of unknown function DUF205	putative glycerol-3-phosphate acyltransferase PlsY	S		Function unknown	0	1011938	1	612	612	612	4	1	4	4	0.71	0.0022	0.0022	-0.017	-1.214	448.833	160.167	138.083	2	2	0.00413493	23	44	2	2	0.32	68	SMc01362	-0.157	1.913	445.2	157.8	445.2	154.3	20	35	612	0	61	16	4	0
medicae	Smed_0935	Chr	dihydroorotase multifunctional complex type( EC:3.5.2.3 )	dihydroorotase	F		Nucleotide transport and metabolism	0	1012579	1	1293	1293	1293	5	0	5	6	0.88	0.0013	0.0015	0.699	-0.286	972.167	317.833	259	1	4	0.00416746	38	135	1	4	0.413	173	SMc01361	-0.58	0.888	959.9	315.1	952.1	313.9	34	126	1293	0	171	21	5	0
medicae	Smed_0936	Chr	aspartate carbamoyltransferase( EC:2.1.3.2 )	aspartate carbamoyltransferase catalytic subunit	F	pyrB	Nucleotide transport and metabolism	0	1013868	1	942	942	942	1	0	1	2	0.3	0.0004	0.0003	-0.195	-2.706	710.944	228.056	184	0	1	0.00145201	2	79	0	1	0.976	NA	SMc01360	-0.975	0	711	228	706.5	225.4	2	73	942	0	77	10	1	0
medicae	Smed_0937	Chr	acyl-CoA dehydrogenase domain protein	putative oxidoreductase protein	I	aidB	Lipid transport and metabolism	0	1014994	1	1653	1653	1653	4	3	4	3	0.53	0.0008	0.0006	-0.902	-1.561	1249	401	329	0	4	0.00330313	6	115	0	4	0.819	NA	SMc01359	-0.95	0	1246.9	400.1	1243.8	399.6	5	111	1653	0	118	15	4	0
medicae	Smed_0938	Chr	Auxin Efflux Carrier	hypothetical protein	R		General function prediction only	0	1016628	1	936	936	936	4	0	4	3	0.67	0.0014	0.0021	1.633	0.229	691.537	241.463	206.167	1	3	0.00411416	38	99	1	3	0.424	137	SMc01358	-0.473	0.868	684.3	239.7	666.5	230.4	33	86	936	1	131	29	3	0.008
medicae	Smed_0939	Chr	hypothetical protein					0	1017734	1	183	183	183	3	1	3	4	0.71	0.0054	0.0055	0.072	NA	134.222	45.7778	36	2	1	0.00723362	NA	NA	NA	NA	NA	NA	NA	NA	NA	NA	NA	NA	NA	NA	NA	NA	NA	NA	NA	NA	NA
medicae	Smed_0940	Chr	hypothetical protein	hypothetical protein	X		Not in COGs	0	1017913	1	336	336	336	0	0	0	1	0	0	0	NA	NA	255.556	77.4444	63	0	0	0	13	22	0	0	NA	NA	SMc01356	NA	NA	255.4	77.6	254.4	78.6	12	21	336	0	34	2	0	0
medicae	Smed_0941	Chr	Holliday junction resolvase YqgF( EC:3.1.- )	hypothetical protein	L		Replication recombination and repair	0	1018182	1	498	498	498	3	1	3	3	0.59	0.002	0.0023	0.472	-3.19	372.093	122.907	99	1	2	0.00538843	12	48	1	2	0.401	60	SMc01355	-0.467	2	370.1	121.9	370.1	121.9	10	44	498	0	57	6	3	0
medicae	Smed_0942	Chr	beta-lactamase domain protein	metal-dependent hydrolase	R		General function prediction only	0	1018798	1	705	705	705	2	0	2	2	0.41	0.0009	0.0012	0.688	0.809	538.778	163.222	130	0	2	0.00405753	20	70	0	2	0.611	NA	SMc01354	-0.778	0	532.1	160.9	532.3	160.3	18	65	705	0	84	13	2	0
medicae	Smed_0943	Chr	glutamyl-tRNA(Gln) amidotransferase C subunit( EC:6.3.5.6 EC:6.3.5.7 )	putative glutamyl-tRNA(Gln) amidotransferase subunit C protein	J	gatC	Translation	0	1019598	1	288	288	288	0	0	0	1	0	0	0	NA	NA	221.222	63.7778	51	0	0	0	9	19	0	0	NA	NA	SMc01353	NA	NA	221.2	63.8	221.3	63.7	9	17	288	0	26	4	0	0
medicae	Smed_0944	Chr	glutamyl-tRNA(Gln) amidotransferase A subunit( EC:6.3.5.6 EC:6.3.5.7 )	aspartyl/glutamyl-tRNA amidotransferase subunit A	J	gatA	Translation	0	1019935	1	1482	1482	1482	3	0	3	3	0.62	0.0007	0.0009	1.222	-1.457	1129.56	349.444	284	0	3	0.00284285	24	121	0	3	0.586	NA	SMc01352	-0.834	0	1129.4	349.6	1121.4	348.6	17	106	1482	0	128	41	3	0
medicae	Smed_0945	Chr	hypothetical protein	hypothetical protein	S		Function unknown	0	1021519	1	255	255	246	1	0	1	2	0.55	0.0013	0.0022	1.486	0	189.045	54.7727	40.9545	1	0	0	2	26	1	0	0.103	NA	SMc01351	0.071	NA	187.4	53.9	190.7	55.7	2	24	246	0	26	6	1	0
medicae	Smed_0946	Chr	glutamyl-tRNA(Gln) amidotransferase B subunit( EC:6.3.5.6 EC:6.3.5.7 )	aspartyl/glutamyl-tRNA amidotransferase subunit B	J	gatB	Translation	0	1022099	1	1503	1503	1503	7	1	7	4	0.71	0.0015	0.0019	0.947	0.648	1164.49	335.509	258	2	5	0.00493488	15	121	2	5	0.159	136	SMc01350	-0.604	3.227	1164.7	335.3	1181.7	335.9	14	116	1503	0	131	16	7	0
medicae	Smed_0947	Chr	GCN5-related N-acetyltransferase	hypothetical protein	K		Transcription	0	1023598	1	504	504	503	4	1	4	5	0.73	0.0026	0.0031	0.587	0.514	383.556	116.944	91.4167	1	3	0.00849478	17	42	1	3	0.429	60	SMc01349	-0.462	0.824	380.2	116.4	360.9	127.6	32	19	497	0	56	11	4	0
medicae	Smed_0948	Chr	NADH:ubiquinone oxidoreductase 17.2 kD subunit( EC:1.6.99.3 )	NADH dehydrogenase	X		Not in COGs	0	1024254	1	396	396	396	0	0	0	1	0	0	0	NA	NA	303.556	89.4444	73	0	0	0	7	39	0	0	NA	NA	SMc01348	NA	NA	303.5	89.5	305.6	90.2	6	38	396	0	44	6	0	0
medicae	Smed_0949	Chr	hypothetical protein	hypothetical protein	S		Function unknown	0	1024832	1	453	453	453	2	0	2	3	0.68	0.0015	0.0018	0.688	0.809	340.639	109.361	89	1	1	0.00302794	14	45	1	1	0.377	59	SMc01347	-0.263	3.214	336.7	107.3	337.1	106.9	14	43	453	0	57	4	2	0
medicae	Smed_0950	Chr						0	1025490	1	147	147	147	3	0	3	3	0.62	0.0068	0.0077	0.472	NA	116.111	30.8889	22	3	0	0	NA	NA	NA	NA	NA	NA	NA	NA	NA	NA	NA	NA	NA	NA	NA	NA	NA	NA	NA	NA	NA
medicae	Smed_0951	Chr	Leucyltransferase( EC:2.3.2.6 )	leucyl/phenylalanyl-tRNA--protein transferase	O	aat	Posttranslational modification protein turnover chaperones	0	1025746	1	615	615	615	1	0	1	2	0.55	0.0005	0.0009	1.486	NA	472.278	139.722	106	0	1	0.00236998	12	50	0	1	0.81	NA	SMc01346	-0.806	0	470.3	138.7	468.7	137.2	12	47	615	0	61	8	1	0
medicae	Smed_0952	Chr	acetyl-CoA carboxylase biotin carboxylase( EC:6.4.1.2 )	acetyl-CoA carboxylase biotin carboxylase subunit	X	accC	Not in COGs	0	1026370	1	1344	1344	1344	6	1	6	6	0.85	0.0015	0.0015	0.025	0.257	1038.82	302.181	233.583	1	5	0.00547916	11	109	1	5	0.358	120	SMc01345	-0.742	1.982	1038.9	302.1	1036.9	300	11	101	1344	0	115	19	6	0
medicae	Smed_0953	Chr	acetyl-CoA carboxylase biotin carboxyl carrier protein	acetyl-CoA carboxylase biotin carboxyl carrier protein subunit	I	accB	Lipid transport and metabolism	0	1027726	1	477	477	477	1	1	1	2	0.17	0.0007	0.0003	-1.141	0.338	361.333	112.667	93	0	1	0.00293911	14	30	0	1	0.689	NA	SMc01344	-0.682	0	361.3	112.7	358.6	112	12	28	477	0	43	4	1	0
medicae	Smed_0954	Chr	3-dehydroquinate dehydratase type II( EC:4.2.1.10 )	3-dehydroquinate dehydratase	E	aroQ	Amino acid transport and metabolism	0	1028226	1	447	447	447	0	0	0	1	0	0	0	NA	NA	344.222	99.7778	75	0	0	0	4	32	0	0	NA	NA	SMc01343	NA	NA	344.2	99.8	344.1	99.9	3	31	447	0	34	7	0	0
medicae	Smed_0955	Chr	DSBA oxidoreductase	hypothetical protein	O		Posttranslational modification protein turnover chaperones	0	1028829	1	768	768	768	5	2	5	5	0.73	0.0022	0.0024	0.429	0.6	589.426	175.574	136.917	2	3	0.00565811	31	57	2	3	0.348	88	SMc01342	-0.248	1.226	587.5	174.5	588.5	173.5	29	57	768	1	87	6	4	0.011
medicae	Smed_0956	Chr						0	1029827	1	1156	1156	1155	8	3	8	6	0.76	0.0023	0.0022	-0.133	NA	849.083	293.917	240.167	6	2	0.00225329	NA	NA	NA	NA	NA	NA	NA	NA	NA	NA	NA	NA	NA	NA	NA	NA	NA	NA	NA	NA	NA
medicae	Smed_0957	Chr	ribonuclease Rne Rng family( EC:3.1.26.12 )	ribonuclease E protein	J	rne	Translation	0	1031233	1	2835	2835	2835	16	4	16	6	0.84	0.0019	0.0019	0.144	-0.605	2187.93	639.612	486.583	5	11	0.00571098	87	210	5	10	0.208	298	SMc01336	-0.374	1.207	2171.3	634.1	2114	617	81	194	2766	0	285	45	15	0
medicae	Smed_0958	Chr	hypothetical protein					0	1034324	1	315	315	315	0	0	0	1	0	0	0	NA	NA	233.778	78.2222	63	0	0	0	NA	NA	NA	NA	NA	NA	NA	NA	NA	NA	NA	NA	NA	NA	NA	NA	NA	NA	NA	NA	NA
medicae	Smed_0959	Chr	N-acetylmuramoyl-L-alanine amidase( EC:3.5.1.28 )	N-acetylmuramoyl-L-alanine amidase AMIC precursor transmembrane protein	X	amiC	Not in COGs	0	1034795	1	1251	1251	1251	8	4	8	6	0.76	0.0021	0.0019	-0.499	0.671	943.417	304.583	240.583	2	6	0.00652313	48	122	2	6	0.312	170	SMc01335	-0.468	0.847	939.3	302.7	944.9	308.4	48	121	1251	0	171	13	8	0
medicae	Smed_0960	Chr	penicillin-binding protein 1A family( EC:3.4.- EC:2.4.1.- )	penicillin-binding 1A transmembrane protein	M	mrcA1	Cell wall/membrane biogenesis	0	1036481	1	2454	2454	2454	6	2	6	7	0.89	0.0008	0.0007	-0.295	0.92	1869.42	581.583	462.167	2	4	0.0022775	34	221	2	4	0.158	255	SMc01334	-0.533	3.25	1867.1	580.9	1843.8	567.4	31	201	2454	0	246	38	6	0
medicae	Smed_0961	Chr	peptide chain release factor 2	peptide chain release factor 2	J	prfB	Translation	0	1039191	1	1029	1029	1029	5	1	5	4	0.65	0.0016	0.0015	-0.144	-1.979	802.5	223.5	166	1	4	0.00592643	9	65	1	4	0.384	74	SMc01333	-0.678	1.806	802.5	223.5	796.9	221.6	8	59	1029	0	69	13	5	0
medicae	Smed_0962	Chr	hypothetical protein	hypothetical protein	X		Not in COGs	0	1040332	1	501	501	501	4	0	4	5	0.83	0.0026	0.0031	0.627	0.555	377.5	120.5	94.8333	2	2	0.00549609	31	58	2	2	0.32	90	SMc01332	-0.152	1.871	365.5	117.5	356.7	114.3	27	47	501	0	86	17	4	0
medicae	Smed_0963	Chr	NAD(+) kinase( EC:2.7.1.23 )	inorganic polyphosphate/ATP-NAD kinase	G	ppnK	Carbohydrate transport and metabolism	0	1040919	1	774	774	774	1	0	1	2	0.3	0.0004	0.0004	-0.195	0.541	588.222	182.778	143.833	1	0	0	11	72	1	0	0.143	NA	SMc01331	0.133	NA	588.2	182.8	583	181.7	10	65	774	0	80	11	1	0
medicae	Smed_0964	Chr	hypothetical protein					0	1042293	1	369	369	369	2	0	2	3	0.62	0.0018	0.0019	0.22	NA	275.583	90.4167	72.75	1	1	0.00366237	NA	NA	NA	NA	NA	NA	NA	NA	NA	NA	NA	NA	NA	NA	NA	NA	NA	NA	NA	NA	NA
medicae	Smed_0965	Chr	transcriptional regulator LysR family	putative transcription regulator protein	K		Transcription	0	1042863	1	945	945	945	6	1	6	6	0.86	0.0021	0.0025	0.694	-0.073	711.278	230.722	182.833	1	5	0.00717615	11	89	1	4	0.363	100	SMc01330	-0.69	2.023	710.9	230.6	703.9	229	11	77	942	0	94	24	5	0
medicae	Smed_0966	Chr	NAD(P)H dehydrogenase (quinone)( EC:1.7.- )	acyl carrier protein phosphodiesterase	I	acpD	Lipid transport and metabolism	0	1044014	1	621	621	621	5	0	5	4	0.71	0.0027	0.0031	0.632	-0.684	474.389	143.611	114	2	3	0.00691742	12	61	2	3	0.18	73	SMc01329	-0.436	3.389	474.2	143.8	460.8	142.2	9	56	621	0	70	10	5	0
medicae	Smed_0967	Chr	hypothetical protein	hypothetical protein	X		Not in COGs	0	1044836	1	285	285	285	2	0	2	3	0.68	0.0023	0.0033	1.29	0.404	209.056	72.9444	61	0	2	0.00907922	12	17	0	2	0.368	NA	SMc01328	-0.586	0	209.1	72.9	209.5	72.2	12	17	285	0	29	3	2	0
medicae	Smed_0968	Chr	RNA methyltransferase TrmH family group 3( EC:2.1.1.- )	putative tRNA/rRNA methyltransferase protein	J		Translation	0	1045110	1	876	876	876	6	3	6	4	0.76	0.0023	0.0022	-0.033	-0.757	659.583	213.417	174.25	6	0	0	10	80	6	0	0	NA	SMc01327	0.111	NA	655	212	651.4	209.6	7	78	876	0	93	16	6	0
medicae	Smed_0969	Chr	translation elongation factor Tu( EC:3.6.5.3 )	elongation factor Tu	J	tuf	Translation	0	1046647	1	1176	1176	1176	4	1	4	5	0.74	0.0011	0.0011	0.012	-1.046	899.634	271.457	213.364	0	4	0.00496176	0	33	0	4	1	NA	SMc01326	-1	NA	899.7	271.5	895.8	270.8	0	32	1176	0	32	8	4	0
medicae	Smed_0970	Chr	hypothetical protein	hypothetical protein	X		Not in COGs	0	1048100	1	666	666	666	4	2	4	5	0.73	0.002	0.0016	-0.741	0.772	500.88	162.12	131	2	2	0.0040851	35	78	2	2	0.284	113	SMc01325	-0.19	2.229	496.4	160.6	486.3	161.5	34	70	666	0	109	17	4	0
medicae	Smed_0971	Chr	NAD-dependent epimerase dehydratase	putative oxidoreductase protein	M		Cell wall/membrane biogenesis	0	1048866	1	894	894	894	2	0	2	3	0.62	0.0007	0.0008	0.22	0.764	696.5	194.5	142	1	1	0.00170252	16	87	1	1	0.274	103	SMc01324	-0.345	5.438	696.2	194.4	691.1	192.5	15	77	891	0	93	21	2	0
medicae	Smed_0972	Chr	preprotein translocase SecE subunit	preprotein translocase subunit SecE	U	secE	Intracellular trafficking and secretion	0	1050192	1	201	201	201	1	0	1	2	0.3	0.0016	0.0015	-0.195	0.541	150.444	47.5556	39	1	0	0	2	5	1	0	0.375	NA	SMc01323	0.286	NA	150.4	47.6	150.4	47.6	2	5	201	0	7	1	1	0
medicae	Smed_0973	Chr	NusG antitermination factor	transcription antitermination protein NusG	K	nusG	Transcription	0	1050409	1	531	531	531	0	0	0	1	0	0	0	NA	NA	409.556	118.444	90	0	0	0	4	36	0	0	NA	NA	SMc01322	NA	NA	409.4	118.6	399	115.8	4	30	531	0	37	12	0	0
medicae	Smed_0974	Chr	ribosomal protein L11	50S ribosomal protein L11	J	rplK	Translation	0	1051156	1	429	429	429	1	1	1	2	0.17	0.0008	0.0004	-1.141	0.338	331.667	94.3333	75	0	1	0.00351031	4	13	0	1	0.778	NA	SMc01321	-0.765	0	331.7	94.3	330.2	93.8	4	13	429	0	17	0	1	0
medicae	Smed_0975	Chr	ribosomal protein L1	50S ribosomal protein L1	J	rplA	Translation	0	1051589	1	699	699	699	3	2	3	4	0.68	0.0014	0.0012	-0.429	0.104	528.731	167.269	141.917	1	2	0.00395937	5	43	1	2	0.285	48	SMc01320	-0.563	4.3	528.5	167.5	521.7	167.9	5	38	699	1	44	9	2	0.023
medicae	Smed_0976	Chr	ribosomal protein L10	50S ribosomal protein L10	J	rplJ	Translation	0	1052552	1	589	589	588	1	0	1	2	0.55	0.0006	0.0009	1.486	NA	440.611	138.389	107	1	0	0	9	1	1	0	0.909	NA	SMc01319	0.9	NA	430.3	135.3	389	124.7	8	1	519	0	10	1	1	0
medicae	Smed_0977	Chr	ribosomal protein L7 L12	50S ribosomal protein L7/L12	J	rplL	Translation	0	1053198	1	378	378	378	2	1	2	3	0.44	0.0018	0.0012	-0.85	0.584	283.556	91.4444	75	1	1	0.00362121	1	14	1	1	0.221	15	SMc01318	-0.433	14	281.5	90.5	282.5	91.7	1	12	378	0	13	7	2	0
medicae	Smed_0978	Chr	DNA-directed RNA polymerase beta subunit( EC:2.7.7.6 )	DNA-directed RNA polymerase subunit beta	K	rpoB	Transcription	0	1053840	1	4143	4143	4143	13	3	13	4	0.71	0.001	0.0012	0.61	-0.058	3205.14	934.861	725.833	2	11	0.00389633	14	246	2	11	0.139	261	SMc01317	-0.792	3.195	3205.2	934.8	3181.8	924	14	224	4143	2	248	62	11	0.008
medicae	Smed_0979	Chr	DNA-directed RNA polymerase beta' subunit( EC:2.7.7.6 )	DNA-directed RNA polymerase subunit beta'	K	rpoC	Transcription	0	1058166	1	4206	4206	4206	13	4	13	8	0.92	0.001	0.0009	-0.33	-0.023	3250.24	936.759	726.25	1	12	0.00424193	9	196	1	12	0.354	205	SMc01316	-0.879	1.815	3248.5	936.7	3235.2	929.8	9	179	4206	0	195	53	13	0
medicae	Smed_0980	Chr	hypothetical protein	hypothetical protein	X		Not in COGs	0	1062472	1	297	297	297	0	0	0	1	0	0	0	NA	NA	230.333	63.6667	47	0	0	0	6	27	0	0	NA	NA	SMc01315	NA	NA	227.5	63.5	226.3	64.7	5	25	297	0	30	5	0	0
medicae	Smed_0981	Chr	ribosomal protein S12	30S ribosomal protein S12	J	rpsL	Translation	0	1063468	1	372	372	372	0	0	0	1	0	0	0	NA	NA	281.778	87.2222	70	0	0	0	1	14	0	0	NA	NA	SMc01314	NA	NA	281.7	87.3	280.8	87.2	0	14	372	0	14	0	0	0
medicae	Smed_0982	Chr	ribosomal protein S7	30S ribosomal protein S7	J	rpsG	Translation	0	1063897	1	471	471	471	1	1	1	2	0.17	0.0007	0.0004	-1.141	0.338	361.5	106.5	84	0	1	0.00310929	1	15	0	1	0.941	NA	SMc01313	-0.938	0	361.5	106.5	360.5	106.4	1	12	471	0	13	5	1	0
medicae	Smed_0983	Chr	translation elongation factor G( EC:3.6.5.3 )	elongation factor G	J	fusA1	Translation	0	1064397	1	2100	2100	2100	6	3	6	5	0.67	0.0009	0.0008	-0.702	0.806	1637.5	459.5	353	0	6	0.00432391	30	133	0	6	0.304	NA	SMc01312	-0.816	0	1624.9	457.1	1624.9	455.7	28	131	2100	0	159	9	6	0
medicae	Smed_0984	Chr	translation elongation factor Tu( EC:3.6.5.3 )					0	1066568	0.5323129	1176	1060	1060	3	2	3	3	1.02	0.0012	0.001	-0.647	NA	581.594	169.678	131.303	0	3	0.00757172	NA	NA	NA	NA	NA	NA	NA	NA	NA	NA	NA	NA	NA	NA	NA	NA	NA	NA	NA	NA	NA
medicae	Smed_0985	Chr	ribosomal protein S10	30S ribosomal protein S10	J	rpsJ	Translation	0	1067885	1	309	309	309	0	0	0	1	0	0	0	NA	NA	234.778	71.2222	57	0	0	0	0	6	0	0	NA	NA	SMc01310	NA	NA	234.8	71.2	234	71.3	0	6	309	0	6	1	0	0
medicae	Smed_0986	Chr	ribosomal protein L3	50S ribosomal protein L3	J	rplC	Translation	0	1068316	1	687	687	687	3	2	3	3	0.44	0.0014	0.0009	-1.179	0.625	513.889	170.111	143	0	3	0.00583982	3	20	0	3	0.681	NA	SMc01309	-0.87	0	513.8	170.2	512.9	170.3	3	19	687	0	22	4	3	0
medicae	Smed_0987	Chr	ribosomal protein L4 L1e	50S ribosomal protein L4	J	rplD	Translation	0	1069015	1	621	621	621	0	0	0	1	0	0	0	NA	NA	467.889	150.111	122	0	0	0	5	25	0	0	NA	NA	SMc01308	NA	NA	467.9	150.1	467.8	149.7	5	24	621	0	29	3	0	0
medicae	Smed_0988	Chr	Ribosomal protein L25 L23	50S ribosomal protein L23	J	rplW	Translation	0	1069632	1	294	294	294	0	0	0	1	0	0	0	NA	NA	220.556	70.4444	57	0	0	0	0	3	0	0	NA	NA	SMc01307	NA	NA	220.6	70.4	220.5	70.4	0	2	294	0	2	2	0	0
medicae	Smed_0989	Chr	ribosomal protein L2	50S ribosomal protein L2	J	rplB	Translation	0	1069970	1	837	837	837	1	0	1	2	0.3	0.0004	0.0004	-0.195	0.541	631.556	202.444	164	0	1	0.0016357	0	37	0	1	1	NA	SMc01306	-1	NA	631.6	202.4	629.6	201.7	0	35	837	0	35	5	1	0
medicae	Smed_0990	Chr	ribosomal protein S19	30S ribosomal protein S19	J	rpsS	Translation	0	1070822	1	279	279	279	0	0	0	1	0	0	0	NA	NA	213.667	62.3333	49	0	0	0	0	5	0	0	NA	NA	SMc01305	NA	NA	213.7	62.3	213.7	62.3	0	5	279	0	5	1	0	0
medicae	Smed_0991	Chr	ribosomal protein L22	50S ribosomal protein L22	J	rplV	Translation	0	1071103	1	390	390	390	1	1	1	2	0.17	0.0008	0.0004	-1.141	0.338	293.764	93.2361	75	0	1	0.00355162	1	18	0	1	0.95	NA	SMc01304	-0.947	0	293.8	93.2	291.7	92.1	1	17	390	0	19	2	1	0
medicae	Smed_0992	Chr	ribosomal protein S3	30S ribosomal protein S3	J	rpsC	Translation	0	1071492	1	714	714	714	1	0	1	2	0.41	0.0005	0.0006	0.541	-1.826	551.667	159.333	125	0	1	0.00207828	2	30	0	1	0.939	NA	SMc01303	-0.938	0	551.7	159.3	547.8	156.8	2	27	714	0	31	9	1	0
medicae	Smed_0993	Chr	ribosomal protein L16	50S ribosomal protein L16	J	rplP	Translation	0	1072244	1	414	414	414	2	0	2	3	0.62	0.0016	0.0017	0.22	0.764	316.019	94.9815	76.8333	1	1	0.00348636	1	15	1	1	0.209	16	SMc01302	-0.438	15	316	95	316.2	94.8	1	15	414	0	16	1	2	0
medicae	Smed_0994	Chr	ribosomal protein L29	50S ribosomal protein L29	J	rpmC	Translation	0	1072670	1	201	201	201	0	0	0	1	0	0	0	NA	NA	155.111	42.8889	31	0	0	0	1	2	0	0	NA	NA	SMc01301	NA	NA	155.1	42.9	155	42.9	1	2	201	0	3	2	0	0
medicae	Smed_0995	Chr	ribosomal protein S17	30S ribosomal protein S17	J	rpsQ	Translation	0	1072884	1	237	237	237	0	0	0	1	0	0	0	NA	NA	182.667	51.3333	39	0	0	0	1	4	0	0	NA	NA	SMc01300	NA	NA	182.7	51.3	182	51.2	1	4	237	0	5	1	0	0
medicae	Smed_0996	Chr	ribosomal protein L14	50S ribosomal protein L14	J	rplN	Translation	0	1073299	1	369	369	369	0	0	0	1	0	0	0	NA	NA	283.889	82.1111	66	0	0	0	0	6	0	0	NA	NA	SMc01299	NA	NA	283.9	82.1	283.3	82	0	6	369	0	6	1	0	0
medicae	Smed_0997	Chr	ribosomal protein L24	50S ribosomal protein L24	J	rplX	Translation	0	1073682	1	312	312	312	0	0	0	1	0	0	0	NA	NA	240.389	68.6111	53	0	0	0	2	9	0	0	NA	NA	SMc01298	NA	NA	240.4	68.6	240.2	68.4	2	9	312	0	11	1	0	0
medicae	Smed_0998	Chr	ribosomal protein L5	50S ribosomal protein L5	J	rplE	Translation	0	1073986	1	558	558	558	1	0	1	2	0.41	0.0006	0.0007	0.541	0.609	435.944	119.056	91	0	1	0.00278138	3	15	0	1	0.842	NA	SMc01297	-0.833	0	436	119	435.9	118.4	2	15	558	0	17	5	1	0
medicae	Smed_0999	Chr	ribosomal protein S14	30S ribosomal protein S14	J	rpsN	Translation	0	1074578	1	306	306	306	0	0	0	1	0	0	0	NA	NA	228.667	74.3333	60	0	0	0	3	11	0	0	NA	NA	SMc01296	NA	NA	228.7	74.3	229.1	73.8	3	10	306	0	14	1	0	0
medicae	Smed_1000	Chr	ribosomal protein S8	30S ribosomal protein S8	J	rpsH	Translation	0	1074896	1	399	399	399	0	0	0	1	0	0	0	NA	NA	299.444	96.5556	80	0	0	0	2	10	0	0	NA	NA	SMc01295	NA	NA	299.6	96.4	300.4	95.5	2	10	399	0	12	4	0	0
medicae	Smed_1001	Chr	ribosomal protein L6	50S ribosomal protein L6	J	rplF	Translation	0	1075335	1	534	534	534	3	1	3	4	0.56	0.0019	0.0016	-0.379	-0.902	413	118	91	1	2	0.00561253	1	14	1	2	0.294	15	SMc01294	-0.6	7	413	118	412.9	117.7	1	11	534	0	12	5	3	0
medicae	Smed_1002	Chr	ribosomal protein L18	50S ribosomal protein L18	J	rplR	Translation	0	1075881	1	363	363	363	1	0	1	2	0.55	0.0009	0.0015	1.486	0	268.667	91.3333	75.5	1	0	0	1	9	1	0	0.182	NA	SMc01293	0.1	NA	268.7	91.3	268.7	91.1	1	8	363	0	9	1	1	0
medicae	Smed_1003	Chr	ribosomal protein S5	30S ribosomal protein S5	J	rpsE	Translation	0	1076377	1	570	570	570	2	1	2	3	0.44	0.0012	0.0008	-0.85	-2.112	427.667	139.333	115	0	2	0.0047532	0	19	0	2	1	NA	SMc01292	-1	NA	427.6	139.4	424.5	138.3	0	17	570	0	18	5	2	0
medicae	Smed_1004	Chr	ribosomal protein L30	50S ribosomal protein L30	J	rpmD	Translation	0	1076959	1	204	204	204	0	0	0	1	0	0	0	NA	NA	151.778	49.2222	41	0	0	0	0	1	0	0	NA	NA	SMc01291	NA	NA	151.8	49.2	151.8	49.2	0	1	204	0	1	1	0	0
medicae	Smed_1005	Chr	ribosomal protein L15	50S ribosomal protein L15	J	rplO	Translation	0	1077176	1	471	471	471	1	0	1	2	0.55	0.0007	0.0012	1.486	0	352.444	115.556	96	0	1	0.00286563	2	35	0	1	0.947	NA	SMc01290	-0.946	0	352.4	115.6	351.8	116.1	1	34	471	0	35	3	1	0
medicae	Smed_1006	Chr	preprotein translocase SecY subunit	preprotein translocase subunit SecY	U	secY	Intracellular trafficking and secretion	0	1077882	1	1341	1341	1341	2	1	2	3	0.53	0.0005	0.0004	-0.382	-0.988	1013.44	324.556	263	0	2	0.00204057	8	103	0	2	0.863	NA	SMc01289	-0.928	0	1013.3	324.7	1008.5	323.9	8	99	1341	0	109	15	2	0
medicae	Smed_1007	Chr	adenylate kinase( EC:2.7.4.3 )	adenylate kinase	X	adk	Not in COGs	0	1079219	1	579	579	579	5	1	5	5	0.85	0.0029	0.0035	0.8	0.171	437.5	138.5	109.25	3	2	0.00478179	10	54	3	2	0.039	64	SMc01288	-0.244	8.1	437.4	138.6	434.1	138.8	9	49	579	0	60	12	5	0
medicae	Smed_1008	Chr	ribosomal protein S13	30S ribosomal protein S13	J	rpsM	Translation	0	1080029	1	369	369	369	1	0	1	2	0.3	0.0009	0.0008	-0.195	0.541	278.889	87.1111	70	0	1	0.00380134	1	11	0	1	0.923	NA	SMc01287	-0.917	0	278.9	87.1	278.9	86.4	1	10	369	0	11	5	1	0
medicae	Smed_1009	Chr	ribosomal protein S11	30S ribosomal protein S11	J	rpsK	Translation	0	1080630	1	390	390	390	1	1	1	2	0.17	0.0008	0.0004	-1.141	0.338	295.556	91.4444	76	0	1	0.00362121	0	21	0	1	1	NA	SMc01286	-1	NA	295.6	91.4	295.6	91.4	0	19	390	0	19	3	1	0
medicae	Smed_1010	Chr	DNA-directed RNA polymerase alpha subunit( EC:2.7.7.6 )	DNA-directed RNA polymerase subunit alpha	K	rpoA	Transcription	0	1081123	1	1011	1011	1011	1	1	1	2	0.17	0.0003	0.0002	-1.141	0.338	782.833	225.167	172	0	1	0.00147064	0	36	0	1	1	NA	SMc01285	-1	NA	782.8	225.2	774.2	221.1	0	31	1011	0	35	11	1	0
medicae	Smed_1011	Chr	ribosomal protein L17	50S ribosomal protein L17	J	rplQ	Translation	0	1082180	1	426	426	426	0	0	0	1	0	0	0	NA	NA	321.556	101.444	82	0	0	0	4	23	0	0	NA	NA	SMc01283	NA	NA	321.6	101.4	321.2	100.9	4	21	426	0	25	6	0	0
medicae	Smed_1012	Chr	Ferric reductase domain protein transmembrane component domain	putative sulfite oxidase subunit YedZ	S		Function unknown	0	1082668	1	654	654	654	2	1	2	3	0.62	0.001	0.0011	0.153	-0.09	488.306	162.694	134.583	2	0	0	34	71	2	0	0.111	NA	SMc01282	0.324	NA	485.4	162.4	473.7	157.1	32	64	651	0	101	23	2	0
medicae	Smed_1013	Chr	oxidoreductase molybdopterin binding	putative sulfite oxidase subunit YedY	R		General function prediction only	0	1083324	1	942	942	942	4	1	4	4	0.71	0.0014	0.0014	-0.057	-0.629	718.139	220.861	176	1	3	0.00449793	32	106	1	3	0.427	138	SMc01281	-0.518	1.104	710.2	216.8	695.8	210.2	29	91	942	0	131	22	4	0
medicae	Smed_1014	Chr	protease Do	protease protein	O	degP3	Posttranslational modification protein turnover chaperones	0	1084606	1	1398	1398	1398	5	1	5	5	0.85	0.0012	0.0012	0.092	-1.075	1053.56	341.444	279	2	3	0.00290946	18	114	2	3	0.132	132	SMc01280	-0.464	4.222	1053.3	341.7	1042.1	339.6	17	104	1398	0	127	27	5	0
medicae	Smed_1015	Chr	AAA ATPase central domain protein	recombination factor protein RarA	L		Replication recombination and repair	0	1086000	1	1311	1311	1311	11	6	11	5	0.82	0.0028	0.0024	-0.526	0.08	993.444	314.556	248.333	2	9	0.00947449	20	151	2	9	0.26	171	SMc01279	-0.701	1.678	993.4	314.6	981	309	17	136	1311	0	160	37	11	0
medicae	Smed_1016	Chr	small multidrug resistance protein	chaperone homologue transmembrane protein	P	sugE	Inorganic ion transport and metabolism	0	1087470	1	315	315	315	3	1	3	4	0.71	0.0032	0.0028	-0.379	-0.902	227.889	84.1111	74	0	3	0.0118108	3	36	0	3	0.796	NA	SMc01278	-0.923	0	228	84	228.3	82.3	3	31	315	0	34	12	3	0
medicae	Smed_1017	Chr	ATP12 ATPase	hypothetical protein	O		Posttranslational modification protein turnover chaperones	0	1087916	1	786	786	786	4	2	4	5	0.67	0.0017	0.0014	-0.54	0.743	597.889	185.111	147	3	1	0.00178887	30	68	3	1	0.089	98	SMc01277	0.056	6.8	597.6	185.4	578.6	179.6	26	56	786	0	92	28	4	0
medicae	Smed_1018	Chr	HAD-superfamily hydrolase subfamily IA variant 1( EC:3.1.3.18 )	putative phosphoglycolate phosphatase protein	R	gph2	General function prediction only	0	1088694	1	666	666	666	4	3	4	3	0.53	0.002	0.0014	-1.103	-2.744	513.056	149.944	117	3	1	0.00220841	15	61	3	1	0.032	77	SMc01276	-0.053	12.2	511	149	504	147	15	58	666	0	78	14	4	0
medicae	Smed_1019	Chr	pseudouridine synthase RluA family( EC:5.4.99.12 )	ribosomal large subunit pseudouridine synthase C protein	J	rluC	Translation	0	1089359	1	993	993	993	3	1	3	4	0.65	0.001	0.0008	-0.729	-1.353	763.944	226.056	174.083	0	3	0.00439457	12	88	0	3	0.687	NA	SMc01275	-0.88	0	763.5	226.5	756	228	12	78	993	0	92	22	3	0
medicae	Smed_1020	Chr	CrcB protein	camphor resistance protein CrcB	D	ccrB	Cell cycle control mitosis and meiosis	0	1090390	1	387	387	387	1	1	1	2	0.17	0.0009	0.0004	-1.141	0.338	284.843	99.1574	85.9167	1	0	0	22	36	1	0	0.39	NA	SMc01274	0.379	NA	281.8	97.8	270.7	93	21	32	378	0	57	10	1	0
medicae	Smed_1021	Chr	S-formylglutathione hydrolase( EC:3.1.1.- )	putative S-formylglutathione hydrolase protein	R		General function prediction only	0	1090778	1	834	834	834	5	1	5	4	0.76	0.002	0.0022	0.328	1.002	648.639	182.361	140	5	0	0	20	74	5	0	0.001	NA	SMc01273	0.213	NA	643.6	181.4	643	179	18	70	834	0	92	19	5	0
medicae	Smed_1022	Chr	protein of unknown function DUF1345	hypothetical protein	S		Function unknown	0	1091628	1	660	660	660	2	1	2	3	0.44	0.001	0.0009	-0.382	-0.988	490.278	166.722	139.25	1	1	0.00198617	30	77	1	1	0.411	107	SMc01272	-0.22	2.567	490.2	166.8	485.1	165.9	29	74	660	0	107	8	2	0
medicae	Smed_1023	Chr	protein of unknown function DUF188	hypothetical protein	S		Function unknown	0	1092310	1	441	441	441	3	1	3	4	0.76	0.0023	0.0025	0.422	0.629	329.667	108.333	91.75	1	2	0.00611334	7	43	1	2	0.338	50	SMc01271	-0.527	3.071	325.6	106.4	325.2	106.8	7	41	441	0	51	3	3	0
medicae	Smed_1024	Chr	Alcohol dehydrogenase class III S-(hydroxymethyl)glutathione dehydrogenase( EC:1.1.1.1 EC:1.1.1.284 )	alcohol dehydrogenase class III/glutathione-dependent formaldehyde dehydrogenase protein	C	adhC1	Energy production and conversion	0	1092826	0.5771277	1128	751	751	3	0	3	3	0.67	0.0013	0.002	1.723	-0.719	494.03	151.924	123.606	0	3	0.0065389	11	34	0	3	0.449	NA	SMc01270	-0.756	0	488.1	150.2	491.6	151	7	28	1128	0	45	10	3	0
medicae	Smed_1025	Chr	helix-turn-helix domain protein	putative transcription regulator protein	K		Transcription	0	1094038	1	393	393	393	2	0	2	3	0.71	0.0017	0.0023	1.022	0.764	291.222	98.7778	81	1	1	0.00335237	9	28	1	1	0.391	37	SMc01269	-0.257	3.111	289.7	97.3	287.9	94.8	9	23	393	0	36	6	2	0
medicae	Smed_1026	Chr	lipoate-protein ligase B( EC:2.3.1.181 )	lipoyltransferase	H	lipB	Coenzyme transport and metabolism	0	1094639	1	789	789	789	5	0	5	4	0.82	0.0021	0.0026	0.868	-1.029	604.778	181.222	142.25	1	4	0.00730902	20	76	1	4	0.419	96	SMc01268	-0.592	0.95	599.6	178.6	576.9	170.9	19	71	757	1	94	13	5	0.011
medicae	Smed_1027	Chr	putative serine protein kinase PrkA	hypothetical protein	T		Signal transduction mechanisms	0	1096247	1	1950	1950	1950	9	2	9	7	0.89	0.0015	0.0017	0.419	0.86	1526.59	420.407	301.917	2	7	0.00551364	5	128	2	7	0.058	133	SMc01267	-0.74	7.314	1524.6	419.4	1506.2	410.6	5	113	1950	0	127	34	9	0
medicae	Smed_1028	Chr	protein of unknown function DUF444	hypothetical protein	S		Function unknown	0	1098221	1	1317	1317	1317	6	0	6	3	0.71	0.0015	0.0019	1.043	-0.029	1021.06	292.944	218.667	1	5	0.00565191	9	108	1	5	0.33	117	SMc01266	-0.756	2.4	1017	291	1008.3	288.9	9	97	1317	0	111	27	6	0
medicae	Smed_1029	Chr	SpoVR family protein	hypothetical protein	S		Function unknown	0	1099550	1	1542	1542	1542	6	4	6	5	0.79	0.0013	0.001	-0.964	-0.471	1208.88	330.12	236.167	1	5	0.00501543	28	123	1	5	0.406	151	SMc01265	-0.648	0.879	1206.5	329.5	1206.8	325.5	27	113	1542	0	144	21	6	0
medicae	Smed_1030	Chr	hypothetical protein	hypothetical protein	X		Not in COGs	0	1101296	1	354	354	354	2	1	2	3	0.53	0.0019	0.0016	-0.382	0.629	264.111	86.8889	71.75	1	1	0.00381107	7	35	1	1	0.304	43	SMc01264	-0.333	5	264	87	258.7	86.3	7	34	354	0	42	7	2	0
medicae	Smed_1031	Chr	hypothetical protein	hypothetical protein	X		Not in COGs	0	1101709	1	267	267	267	2	0	2	3	0.55	0.0025	0.0023	-0.248	0.719	200.278	63.7222	53	2	0	0	9	25	2	0	0.087	NA	SMc01263	0.265	NA	200.2	63.8	199.9	64.1	9	22	267	0	33	7	2	0
medicae	Smed_1032	Chr	peptide deformylase					0	1102150	1	492	492	492	3	0	3	4	0.77	0.002	0.0021	0.072	NA	375.926	113.074	89	2	1	0.00292852	NA	NA	NA	NA	NA	NA	NA	NA	NA	NA	NA	NA	NA	NA	NA	NA	NA	NA	NA	NA	NA
medicae	Smed_1033	Chr	magnesium transporter	putative transporter transmembrane protein	P		Inorganic ion transport and metabolism	0	1102861	1	1422	1422	1422	7	1	7	5	0.85	0.0016	0.0017	0.282	-0.762	1090.57	328.426	258	0	7	0.00705783	24	141	0	7	0.342	NA	SMc01261	-0.855	0	1088.6	327.4	1085.6	327.3	22	131	1422	0	157	26	7	0
medicae	Smed_1034	Chr	putative transcriptional regulator MerR family	putative transcription regulator protein	K		Transcription	0	1104457	1	387	387	387	1	1	1	2	0.17	0.0009	0.0004	-1.141	NA	297.565	86.4352	64	0	1	0.00383107	2	38	0	1	0.951	NA	SMc01260	-0.95	0	295.1	85.9	296.2	84.5	2	38	387	0	41	6	1	0
medicae	Smed_1035	Chr	protein of unknown function DUF1624	hypothetical protein	S		Function unknown	0	1104889	1	1098	1098	1098	2	1	2	3	0.62	0.0006	0.0006	0.22	-2.471	825.5	269.5	218	0	2	0.00245743	76	100	0	2	0.327	NA	SMc01258	-0.568	0	809.9	264.8	736.4	240.6	65	88	999	0	170	30	2	0
medicae	Smed_1036	Chr	protein of unknown function DUF599	hypothetical protein	S		Function unknown	0	1106039	1	690	690	690	1	1	1	2	0.17	0.0005	0.0002	-1.141	0.338	528.833	158.167	122	0	1	0.00209361	17	69	0	1	0.805	NA	SMc01257	-0.802	0	527	157	520.8	151.2	17	62	690	0	81	13	1	0
medicae	Smed_1037	Chr	L-serine dehydratase 1( EC:4.3.1.17 )	L-serine dehydratase	E	sda	Amino acid transport and metabolism	0	1107368	1	1401	1401	1401	3	1	3	4	0.71	0.0007	0.0006	-0.379	-0.486	1075.33	322.667	260	0	3	0.00307877	35	147	0	3	0.531	NA	SMc01256	-0.808	0	1071.1	320.9	1055.9	318	31	138	1401	0	175	28	3	0
medicae	Smed_1038	Chr	uncharacterised conserved protein UCP032025	hypothetical protein	X		Not in COGs	0	1108895	1	438	438	438	2	1	2	3	0.53	0.0015	0.0013	-0.382	0.629	327	108	88.25	1	1	0.0030661	15	42	1	1	0.402	57	SMc00995	-0.237	2.8	326.6	107.4	325.9	103.5	15	42	435	0	57	3	2	0
medicae	Smed_1039	Chr	hypothetical protein	hypothetical protein	X		Not in COGs	0	1109391	1	270	270	270	1	1	1	2	0.17	0.0012	0.0006	-1.141	0.338	200.681	66.3194	53	0	1	0.00499309	12	33	0	1	0.739	NA	SMc01068	-0.733	0	200.7	66.3	201	66	12	31	270	0	45	1	1	0
medicae	Smed_1040	Chr	Serine-type D-Ala-D-Ala carboxypeptidase( EC:3.4.16.4 )	hypothetical protein	X		Not in COGs	0	1109818	1	1485	1485	1485	4	0	4	4	0.71	0.0009	0.001	0.546	1	1113.92	368.083	305	1	3	0.00269889	55	146	1	3	0.423	203	SMc00996	-0.476	0.885	1103.4	363.6	1107.8	362.6	50	140	1485	0	197	29	4	0
medicae	Smed_1041	Chr	hypothetical protein					0	1111546	1	729	729	724	2	1	2	3	0.44	0.0009	0.0008	-0.382	NA	550.944	174.056	135.417	2	0	0	NA	NA	NA	NA	NA	NA	NA	NA	NA	NA	NA	NA	NA	NA	NA	NA	NA	NA	NA	NA	NA
medicae	Smed_1042	Chr	transglutaminase family protein cysteine peptidase BTLCP	putative signal peptide protein	S		Function unknown	0	1112475	1	609	609	609	5	0	5	5	0.85	0.0027	0.0039	1.644	0.635	466.241	139.759	110.833	3	2	0.00473871	20	53	3	2	0.125	73	SMc00998	-0.126	3.975	466.2	139.8	465.6	140.4	18	52	609	0	74	9	5	0
medicae	Smed_1043	Chr	type IV pilus assembly PilZ	hypothetical protein	X		Not in COGs	0	1113578	1	609	609	609	2	0	2	3	0.71	0.0011	0.0017	1.557	0.584	464.833	141.167	111	0	2	0.00469147	19	46	0	2	0.51	NA	SMc00999	-0.708	0	462.6	140.4	458.2	141.8	19	42	609	0	62	10	2	0
medicae	Smed_1044	Chr	protein of unknown function DUF1457					0	1114277	1	603	603	602	1	0	1	2	0.41	0.0006	0.0007	0.541	NA	456.944	142.556	111.833	1	0	0	NA	NA	NA	NA	NA	NA	NA	NA	NA	NA	NA	NA	NA	NA	NA	NA	NA	NA	NA	NA	NA
medicae	Smed_1045	Chr	Rhomboid family protein	hypothetical protein	R		General function prediction only	0	1115326	1	732	732	732	2	1	2	3	0.53	0.0009	0.0009	-0.047	0.541	551.444	177.556	140.667	0	2	0.00372998	33	82	0	2	0.514	NA	SMc01001	-0.713	0	549.5	176.5	540.5	173.5	33	75	732	0	112	17	2	0
medicae	Smed_1046	Chr	putative signal-transduction protein with CBS domains	hypothetical protein	R		General function prediction only	0	1116345	1	429	429	429	0	0	0	1	0	0	0	NA	NA	336.222	89.7778	67	0	0	0	12	38	0	0	NA	NA	SMc01002	NA	NA	336.1	89.9	332.8	90.2	12	34	429	0	49	9	0	0
medicae	Smed_1047	Chr	Patatin	hypothetical protein	R		General function prediction only	0	1116820	1	966	966	966	1	0	1	2	0.41	0.0003	0.0004	0.541	0.609	728.389	234.611	189.75	0	1	0.00141144	16	103	0	1	0.867	NA	SMc01003	-0.866	0	723.8	233.2	721.9	231.6	15	94	966	0	112	17	1	0
medicae	Smed_1048	Chr	Phosphoribosyl-AMP cyclohydrolase( EC:3.5.4.19 )	phosphoribosyl-AMP cyclohydrolase	E	hisI	Amino acid transport and metabolism	0	1118131	1	456	456	456	2	0	2	3	0.62	0.0015	0.0016	0.22	0.764	347.028	105.972	81.8333	2	0	0	25	39	2	0	0.164	NA	SMc01004	0.391	NA	346.7	105.8	345.2	104.5	25	38	453	0	65	6	2	0
medicae	Smed_1049	Chr	GTP cyclohydrolase I( EC:3.5.4.16 )	GTP cyclohydrolase I	H	folE	Coenzyme transport and metabolism	0	1118694	1	618	618	618	0	0	0	1	0	0	0	NA	NA	478.556	136.444	105	0	0	0	6	40	0	0	NA	NA	SMc01005	NA	NA	478	136.5	472.7	136.3	5	38	615	0	44	8	0	0
medicae	Smed_1050	Chr	nitrogen-fixing NifU domain protein	hypothetical protein	C		Energy production and conversion	0	1119649	1	447	447	447	1	0	1	2	0.41	0.0007	0.0009	0.541	-1.826	347.556	96.4444	74	0	1	0.00343347	13	43	0	1	0.772	NA	SMc01006	-0.768	0	344.8	96.2	336.4	92.6	11	36	447	0	51	15	1	0
medicae	Smed_1051	Chr	protein of unknown function DUF37	hypothetical protein	S		Function unknown	0	1120138	1	330	330	330	2	0	2	2	0.41	0.002	0.0025	0.688	-0.809	247.889	79.1111	64.25	1	1	0.00418575	14	34	1	1	0.429	48	SMc01007	-0.208	2.429	247.6	79.4	259.7	84.7	9	29	330	0	45	13	2	0
medicae	Smed_1052	Chr	hypothetical protein	hypothetical protein	S		Function unknown	0	1120484	1	408	408	408	3	0	3	3	0.71	0.0024	0.0033	1.172	-1.826	304.861	100.139	81.25	2	1	0.0033068	24	49	2	1	0.231	73	SMc01008	-0.005	4.083	298.3	97.9	303.6	99.7	23	43	408	0	71	14	3	0
medicae	Smed_1053	Chr	protein of unknown function DUF1697					0	1120897	1	540	540	540	4	2	4	4	0.64	0.0025	0.0024	-0.057	NA	408.556	128.444	100	1	3	0.00773422	NA	NA	NA	NA	NA	NA	NA	NA	NA	NA	NA	NA	NA	NA	NA	NA	NA	NA	NA	NA	NA
medicae	Smed_1054	Chr	threonyl-tRNA synthetase( EC:6.1.1.3 )	threonyl-tRNA synthetase	J	thrS	Translation	0	1121556	1	1983	1983	1983	4	1	4	5	0.83	0.0007	0.0008	0.506	-0.229	1540.58	439.417	333	2	2	0.00150718	26	164	2	2	0.09	190	SMc01010	-0.363	6.308	1534.7	436.3	1531.5	434	22	148	1983	0	175	41	4	0
medicae	Smed_1055	Chr	hypothetical protein	hypothetical protein	X		Not in COGs	0	1123658	1	1050	1050	1050	4	1	4	5	0.85	0.0013	0.0012	-0.097	0.798	786.139	260.861	215.25	1	3	0.00380823	23	85	1	3	0.424	109	SMc01011	-0.537	1.232	775.9	256.8	734.2	241.6	20	74	996	0	102	27	4	0
medicae	Smed_1056	Chr	nitroreductase	hypothetical protein	C		Energy production and conversion	0	1124754	1	588	588	588	2	1	2	3	0.44	0.0011	0.0008	-0.85	0.584	451.5	133.5	106	1	1	0.00248044	10	57	1	1	0.272	68	SMc01012	-0.351	5.7	450.8	133.2	445.1	131.3	10	53	585	0	65	7	2	0
medicae	Smed_1057	Chr	hypothetical protein	hypothetical protein	R		General function prediction only	0	1125341	1	603	603	603	2	1	2	3	0.53	0.0011	0.001	-0.382	0.629	461	139	109.917	2	0	0	8	54	2	0	0.022	NA	SMc01013	0.129	NA	461	139	454.9	135.5	8	50	603	0	62	8	2	0
medicae	Smed_1058	Chr	HpcH HpaI aldolase( EC:4.1.3.6 )					0	1125946	1	687	687	687	0	0	0	1	0	0	0	NA	NA	505.611	178.389	147	0	0	0	NA	NA	NA	NA	NA	NA	NA	NA	NA	NA	NA	NA	NA	NA	NA	NA	NA	NA	NA	NA	NA
medicae	Smed_1059	Chr	hypothetical protein	hypothetical protein	X		Not in COGs	0	1126705	1	1134	1134	1134	6	2	6	6	0.86	0.0018	0.0017	-0.033	0.984	837.278	293.722	241.833	4	2	0.00225478	74	125	4	2	0.119	199	SMc01015	0.039	3.378	833	292	822.7	284.2	70	120	1134	0	197	19	6	0
medicae	Smed_1060	Chr	hypothetical protein	hypothetical protein	X		Not in COGs	0	1127853	1	429	429	429	1	0	1	2	0.48	0.0008	0.0011	1.066	0.541	326.444	99.5556	78	1	0	0	22	42	1	0	0.354	NA	SMc01016	0.344	NA	318.8	98.2	314.1	97	21	39	429	0	67	11	1	0
medicae	Smed_1061	Chr	GCN5-related N-acetyltransferase( EC:2.3.1.- )	putative acetyltransferase protein	K		Transcription	0	1128489	1	477	477	477	1	0	1	2	0.41	0.0007	0.0009	0.541	0.609	358.5	115.5	91	0	1	0.00286701	30	57	0	1	0.659	NA	SMc01017	-0.655	0	355.9	114.4	345.5	111.5	29	49	471	0	82	15	1	0
medicae	Smed_1062	Chr	DNA topoisomerase IV B subunit( EC:5.99.1.- )	DNA topoisomerase IV subunit B	L	parE	Replication recombination and repair	0	1129087	1	2061	2061	2061	4	3	4	4	0.56	0.0006	0.0004	-1.103	0.52	1573.95	484.046	383	2	2	0.00136821	15	172	2	2	0.038	189	SMc01018	-0.42	11.467	1566.6	482.4	1559.6	480.2	13	161	2061	0	183	31	4	0
medicae	Smed_1063	Chr	hypothetical protein	hypothetical protein	R		General function prediction only	0	1131391	1	885	885	885	2	0	2	3	0.62	0.0007	0.0008	0.22	0.764	671.944	210.056	166	0	2	0.00315287	54	90	0	2	0.395	NA	SMc01019	-0.625	0	669	210	659.3	207.7	44	81	885	0	133	28	2	0
medicae	Smed_1064	Chr	FAD linked oxidase domain protein	hypothetical protein	C		Energy production and conversion	0	1132307	1	1326	1326	1326	7	5	7	4	0.68	0.0017	0.0015	-0.665	0.428	989.833	333.167	268	2	5	0.00496957	92	154	2	5	0.287	246	SMc01020	-0.34	0.67	972.6	326.4	956.6	315.4	83	140	1326	1	239	40	7	0.004
medicae	Smed_1065	Chr	YceI family protein	hypothetical protein	S		Function unknown	0	1133667	1	606	606	606	4	1	4	4	0.71	0.0022	0.0022	-0.017	0.6	454.222	148.778	124	2	2	0.00445146	38	53	2	2	0.364	91	SMc01021	-0.082	1.395	447.8	145.3	433.1	137.3	31	42	603	0	80	40	4	0
medicae	Smed_1066	Chr	cytochrome B561					0	1134269	1	627	627	627	3	1	3	4	0.76	0.0016	0.0018	0.422	NA	465.278	158.722	131.917	1	2	0.00417256	NA	NA	NA	NA	NA	NA	NA	NA	NA	NA	NA	NA	NA	NA	NA	NA	NA	NA	NA	NA	NA
medicae	Smed_1067	Chr	Triose-phosphate isomerase( EC:5.3.1.1 )	triosephosphate isomerase protein	G	tpiA1	Carbohydrate transport and metabolism	0	1135120	1	771	771	771	1	0	1	2	0.55	0.0004	0.0007	1.486	0	587	181	144	0	1	0.0018295	18	66	0	1	0.788	NA	SMc01023	-0.786	0	587	181	584.8	180.2	17	58	771	0	77	20	1	0
medicae	Smed_1068	Chr	preprotein translocase SecG subunit	preprotein translocase subunit SecG	X	secG	Not in COGs	0	1136013	1	471	471	471	4	1	4	4	0.71	0.0028	0.0027	-0.097	0.798	340.333	127.667	112.75	2	2	0.00518756	10	40	2	2	0.18	50	SMc01024	-0.3	4	331.5	124.5	336.9	128.6	10	35	471	0	48	8	4	0
medicae	Smed_1069	Chr	CTP synthase( EC:6.3.4.2 )	CTP synthetase	F	pyrG	Nucleotide transport and metabolism	0	1136627	1	1629	1629	1629	0	0	0	1	0	0	0	NA	NA	1246.94	379.056	299	0	0	0	5	113	0	0	NA	NA	SMc01025	NA	NA	1247.1	378.9	1239.9	373	5	101	1629	0	110	28	0	0
medicae	Smed_1070	Chr	hypothetical protein	hypothetical protein	X		Not in COGs	0	1138390	1	891	891	891	4	0	4	4	0.71	0.0015	0.0021	1.391	0.625	665.806	222.194	180.5	0	4	0.00596125	28	78	0	4	0.303	NA	SMc01026	-0.736	0	661.7	220.3	658.4	220.5	27	76	891	0	105	12	4	0
medicae	Smed_1071	Chr	2-dehydro-3-deoxyphosphooctonate aldolase( EC:2.5.1.55 )	2-dehydro-3-deoxyphosphooctonate aldolase	M	kdsA	Cell wall/membrane biogenesis	0	1139283	1	840	840	840	4	1	4	3	0.44	0.0016	0.0013	-0.661	-0.833	633.222	203.778	165	0	4	0.00650001	11	76	0	4	0.592	NA	SMc01027	-0.874	0	629.5	201.5	622.9	197.6	10	58	840	0	76	33	4	0
medicae	Smed_1072	Chr	Phosphopyruvate hydratase( EC:4.2.1.11 )	enolase protein	G	eno	Carbohydrate transport and metabolism	0	1140235	1	1275	1275	1275	4	3	4	5	0.73	0.001	0.0008	-0.741	0.347	975.278	296.722	237.417	1	3	0.00334797	6	83	1	3	0.245	89	SMc01028	-0.683	4.611	973.6	295.4	957	287.2	5	63	1275	0	77	48	4	0
medicae	Smed_1073	Chr						0	1142142	0.9967742	317	317	310	1	1	1	2	0.81	0.0013	0.0009	-0.849	NA	217.881	74.9823	59.4545	1	0	0	NA	NA	NA	NA	NA	NA	NA	NA	NA	NA	NA	NA	NA	NA	NA	NA	NA	NA	NA	NA	NA
medicae	Smed_1074	Chr	hypothetical protein					0	1142718	0.979834	855	855	843	17	6	17	6	0.92	0.0068	0.0061	-0.434	NA	624.71	203.199	166.227	9	4	0.00662851	NA	NA	NA	NA	NA	NA	NA	NA	NA	NA	NA	NA	NA	NA	NA	NA	NA	NA	NA	NA	NA
medicae	Smed_1075	Chr	Septum formation initiator	hypothetical protein	D		Cell cycle control mitosis and meiosis	0	1144025	1	321	321	321	1	0	1	2	0.41	0.001	0.0013	0.541	NA	247.889	70.1111	50	0	1	0.00472306	7	25	0	1	0.788	NA	SMc01029	-0.781	0	241.1	67.9	214.9	60.8	7	23	282	0	31	5	1	0
medicae	Smed_1076	Chr	dehydrogenase E1 component( EC:1.2.4.1 )	pyruvate dehydrogenase alpha2 subunit protein	C	pdhAa	Energy production and conversion	0	1144482	1	1047	1047	1047	0	0	0	1	0	0	0	NA	NA	814.722	229.278	177	0	0	0	3	58	0	0	NA	NA	SMc01030	NA	NA	814.5	229.5	811	231.1	3	55	1047	0	58	15	0	0
medicae	Smed_1077	Chr	Transketolase central region( EC:1.2.4.1 )	pyruvate dehydrogenase subunit beta	C	pdhAb	Energy production and conversion	0	1145546	1	1398	1398	1398	1	0	1	2	0.3	0.0002	0.0002	-0.195	0.541	1070.11	324.889	262	0	1	0.00101924	19	105	0	1	0.848	NA	SMc01031	-0.847	0	1067.9	324.3	1038.1	312.7	17	94	1383	0	119	26	1	0
medicae	Smed_1078	Chr	pyruvate dehydrogenase complex dihydrolipoamide acetyltransferase( EC:2.3.1.12 )	dihydrolipoamide S-acetyltransferase protein	C	pdhB	Energy production and conversion	0	1146958	1	1374	1374	1374	9	0	9	6	0.88	0.0022	0.0027	1.038	-0.762	1037.33	333.667	275.75	6	3	0.00297728	29	100	6	3	0.007	129	SMc01032	-0.109	6.897	1026.6	330.3	1000.6	324.3	27	92	1344	0	126	26	9	0
medicae	Smed_1079	Chr	lipolytic protein G-D-S-L family( EC:3.1.1.2 )	arylesterase protein	E		Amino acid transport and metabolism	0	1148390	1	642	642	642	1	0	1	2	0.55	0.0005	0.0008	1.486	0	482.722	156.278	128	1	0	0	14	59	1	0	0.203	NA	SMc01033	0.192	NA	476.9	153.1	471.3	149.3	12	51	642	0	70	11	1	0
medicae	Smed_1080	Chr	GCN5-related N-acetyltransferase	hypothetical protein	R		General function prediction only	0	1149034	1	582	582	582	1	0	1	2	0.3	0.0006	0.0005	-0.195	0.541	445.167	133.833	104	0	1	0.00247427	26	51	0	1	0.667	NA	SMc01034	-0.662	0	442.9	133.1	440.9	135.3	24	47	582	0	74	13	1	0
medicae	Smed_1081	Chr	dihydrolipoamide dehydrogenase( EC:1.8.1.4 )	dihydrolipoamide dehydrogenase	C	lpdA1	Energy production and conversion	0	1149634	1	1446	1446	1446	6	1	6	5	0.74	0.0014	0.0014	0.083	-0.214	1107.47	335.528	266.75	1	5	0.0049346	17	118	1	5	0.397	135	SMc01035	-0.707	1.388	1104.7	335.4	1095.6	332.4	17	108	1446	0	130	29	6	0
medicae	Smed_1082	Chr	Transglycosylase-associated protein	hypothetical protein	S		Function unknown	0	1151158	1	252	252	252	0	0	0	1	0	0	0	NA	NA	192.5	56.5	43	0	0	0	5	28	0	0	NA	NA	SMc01036	NA	NA	192.6	56.4	191.2	54.8	5	25	252	0	32	7	0	0
medicae	Smed_1083	Chr	lipoic acid synthetase( EC:2.8.1.8 )	lipoyl synthase	H	lipA	Coenzyme transport and metabolism	0	1151591	1	972	972	972	1	1	1	2	0.17	0.0003	0.0002	-1.141	0.338	742.597	226.403	173	0	1	0.00146261	13	84	0	1	0.867	NA	SMc01037	-0.866	0	742.5	226.1	727.7	216.9	11	73	969	0	90	21	1	0
medicae	Smed_1084	Chr						0	1152690	1	564	564	563	4	2	4	4	0.76	0.0024	0.002	-0.459	NA	430.896	127.559	101.902	2	2	0.00519194	NA	NA	NA	NA	NA	NA	NA	NA	NA	NA	NA	NA	NA	NA	NA	NA	NA	NA	NA	NA	NA
medicae	Smed_1085	Chr	cyclase dehydrase	hypothetical protein	I		Lipid transport and metabolism	0	1153262	1	450	450	450	1	0	1	2	0.55	0.0007	0.0012	1.486	0	352.944	94.0556	68	1	0	0	6	45	1	0	0.135	NA	SMc01038	0.118	NA	347.6	93.4	342.4	92.6	5	40	450	0	48	13	1	0
medicae	Smed_1086	Chr	CinA domain protein	hypothetical protein	R		General function prediction only	0	1153699	1	498	498	498	2	2	3	3	0.53	0.002	0.0014	-0.979	0.338	365.833	126.167	107.917	0	1	0.00262462	33	66	0	1	0.67	NA	SMc01039	-0.667	0	358.4	124.6	348.4	122.6	24	51	498	0	91	28	2	0
medicae	Smed_1087	Chr	2-C-methyl-D-erythritol 4-phosphate cytidylyltransferase( EC:2.7.7.60 EC:4.6.1.12 )	bifunctional 2-C-methyl-D-erythritol 4-phosphate cytidylyltransferase/2-C-methyl-D-erythritol 2 4-cyclodiphosphate synthase protein	X	ispDF	Not in COGs	0	1154196	1	1215	1215	1215	7	1	7	6	0.88	0.0019	0.002	0.205	-1.62	911.722	300.278	247.667	4	3	0.00330833	59	125	4	3	0.124	185	SMc01040	-0.108	2.825	903	299.8	930.5	307	51	110	1214	0	177	33	7	0
medicae	Smed_1088	Chr	putative TIM-barrel protein nifR3 family	putative NIFR3-like protein	J		Translation	0	1155641	1	1014	1014	1014	2	1	2	3	0.44	0.0007	0.0006	-0.382	-0.988	763.139	247.861	208	1	1	0.00133599	21	90	1	1	0.316	113	SMc01041	-0.311	4.286	761.4	246.6	764.6	244.3	16	79	1014	0	100	29	2	0
medicae	Smed_1089	Chr	signal transduction histidine kinase nitrogen specific NtrB( EC:2.7.13.3 )	nitrogen regulation protein	T	ntrB	Signal transduction mechanisms	0	1156651	1	1143	1143	1143	3	0	3	3	0.68	0.0009	0.0011	0.772	-1.561	866.889	273.111	217.75	1	2	0.00242494	12	101	1	2	0.269	113	SMc01042	-0.56	4.208	866.7	273.3	852.7	269.5	8	82	1143	0	98	40	3	0
medicae	Smed_1090	Chr	nitrogen metabolism transcriptional regulator NtrC Fis Family	nitrogen assimilation regulatory protein	T	ntrC	Signal transduction mechanisms	0	1157790	1	1455	1455	1455	8	0	8	4	0.71	0.0018	0.0021	0.666	-0.206	1105.19	346.806	273	0	8	0.00763862	4	131	0	8	0.792	NA	SMc01043	-0.97	0	1105	347	1103	347.9	4	115	1455	0	119	31	8	0
medicae	Smed_1091	Chr	multi-sensor signal transduction histidine kinase	nitrogen regulation transmembrane protein	T	ntrY	Signal transduction mechanisms	0	1159461	1	2275	2275	2274	5	2	5	5	0.73	0.0007	0.0007	-0.144	-3.487	1717.72	547.278	438	0	5	0.00302533	28	186	0	5	0.501	NA	SMc01044	-0.869	0	1712.7	544.4	1694.1	536.6	28	155	2262	0	192	61	5	0
medicae	Smed_1092	Chr	two component sigma54 specific transcriptional regulator Fis family	nitrogen regulation protein	T	ntrX	Signal transduction mechanisms	0	1161724	1	1365	1365	1365	2	1	2	3	0.44	0.0005	0.0004	-0.382	0.629	1053.5	308.5	238	0	2	0.00214677	7	120	0	2	0.894	NA	SMc01045	-0.945	0	1053.1	308.9	1041.5	308.4	6	105	1365	0	115	42	2	0
medicae	Smed_1093	Chr	TrkA-N domain protein	potassium transporter peripheral membrane component	P	trkA	Inorganic ion transport and metabolism	0	1163153	1	1377	1377	1377	4	3	4	4	0.68	0.001	0.0008	-0.741	-1.286	1050.89	323.111	252.083	2	2	0.00204969	11	120	2	2	0.044	131	SMc01046	-0.416	10.909	1050.6	323.4	1041.6	322.3	11	109	1377	0	123	35	4	0
medicae	Smed_1094	Chr	aminotransferase class IV( EC:2.6.1.21 )	D-amino acid aminotransferase	E		Amino acid transport and metabolism	0	1164541	1	864	864	864	5	2	5	4	0.71	0.0019	0.0017	-0.38	-2.296	657.556	203.444	161	0	5	0.00813832	21	69	0	5	0.278	NA	SMc01047	-0.767	0	654.8	203.2	647	201.3	19	63	864	0	85	17	5	0
medicae	Smed_1095	Chr	RNA chaperone Hfq	RNA-binding protein Hfq	X	hfq	Not in COGs	0	1165507	1	243	243	243	2	0	2	3	0.68	0.0027	0.0034	0.688	0.809	186.889	53.1111	39	0	2	0.0124697	0	8	0	2	1	NA	SMc01048	-1	NA	187	53	187.6	52.1	0	8	243	0	8	0	2	0
medicae	Smed_1096	Chr	GTP-binding protein HSR1-related	putative GTP-binding protein	R	hflX	General function prediction only	0	1165756	1	1398	1398	1398	3	2	3	4	0.68	0.0007	0.0006	-0.379	0.347	1054.72	340.278	271	0	3	0.00291943	23	125	0	3	0.607	NA	SMc01049	-0.845	0	1052.6	339.4	1039.1	334.8	22	117	1398	0	145	28	3	0
medicae	Smed_1097	Chr	MazG family protein( EC:3.6.1.19 )	nucleoside triphosphate pyrophosphohydrolase	R	mazG	General function prediction only	0	1167251	1	837	837	837	2	0	2	3	0.55	0.0008	0.0007	-0.248	0.719	650.907	183.093	133.833	2	0	0	14	77	2	0	0.028	NA	SMc01051	0.154	NA	649.8	183.3	636.9	182.4	13	69	834	0	87	28	2	0
medicae	Smed_1098	Chr	CMP dCMP deaminase zinc-binding	hypothetical protein	F		Nucleotide transport and metabolism	0	1168091	1	588	588	588	0	0	0	1	0	0	0	NA	NA	459.556	125.444	89	0	0	0	19	66	0	0	NA	NA	SMc01052	NA	NA	459.1	125.9	450.9	128.1	16	54	588	0	73	22	0	0
medicae	Smed_1099	Chr	uroporphyrin-III C-methyltransferase( EC:2.1.1.107 EC:1.3.1.76 EC:4.99.1.4 )	siroheme synthase protein	H	cysG	Coenzyme transport and metabolism	0	1168901	1	1455	1455	1455	1	0	1	2	0.41	0.0002	0.0003	0.541	0.609	1079.06	372.944	310	0	1	0.000887905	41	149	0	1	0.785	NA	SMc01053	-0.784	0	1076.8	372.2	1056.4	367	34	133	1455	0	179	39	1	0
medicae	Smed_1100	Chr	hypothetical protein	hypothetical protein	X		Not in COGs	0	1170366	1	318	318	318	0	0	0	1	0	0	0	NA	NA	236.667	78.3333	65	0	0	0	1	45	0	0	NA	NA	SMc01054	NA	NA	236.7	78.3	234.6	77.4	1	42	318	0	44	5	0	0
medicae	Smed_1101	Chr	nitrite sulfite reductase hemoprotein beta-component ferrodoxin domain protein( EC:1.8.1.2 )	putative nitrite reductase protein	P		Inorganic ion transport and metabolism	0	1170698	1	1674	1674	1674	4	2	4	3	0.44	0.0008	0.0006	-1.023	0.743	1293.11	377.889	287.083	4	0	0	16	126	4	0	0	NA	SMc02124	0.113	NA	1288.1	376.9	1275.2	374.7	16	114	1674	0	136	41	4	0
medicae	Smed_1102	Chr	uncharacterised conserved protein UCP030820	hypothetical protein	S		Function unknown	0	1172389	1	501	501	501	3	0	3	3	0.67	0.002	0.0023	0.522	0.359	379.222	118.778	93.8333	2	1	0.00278789	19	47	2	1	0.192	66	SMc02123	-0.045	4.947	375.2	116.8	373.6	115.4	19	45	501	0	67	9	3	0
medicae	Smed_1103	Chr	Oxidoreductase FAD-binding domain protein( EC:1.18.1.2 )	ferredoxin--NADP reductase	C	fpr	Energy production and conversion	0	1173034	1	813	813	813	1	0	1	2	0.3	0.0004	0.0004	-0.195	0.541	626.444	183.556	140	0	1	0.00180403	11	54	0	1	0.833	NA	SMc02122	-0.831	0	626.4	183.6	625.8	183.6	11	50	813	0	61	16	1	0
medicae	Smed_1104	Chr	Transposase and inactivated derivatives-like protein	transposase ISRM11/ISRM2011-2	L	TRm11b	Replication recombination and repair	0	1173892	0	947	281	281	0	0	0	1	0	0	0	NA	NA	0.737374	0.217172	0.166667	0	0	0	0	0	0	0	NA	NA	SMc02289	NA	NA	3.2	1	3.1	0.9	0	0	606	0	0	0	0	100
medicae	Smed_1105	Chr	ABC transporter related( EC:3.6.3.- )	general L-amino acid transport ATP-binding ABC transporter protein	E	aapP	Amino acid transport and metabolism	0	1175043	0.3307593	777	338	338	1	0	1	2	0.3	0.001	0.0009	-0.195	0.541	201.835	53.8923	40	0	1	0.00614447	3	23	0	1	0.889	NA	SMc02121	-0.885	0	204.5	54.7	419	112.3	3	20	777	0	29	11	1	0
medicae	Smed_1106	Chr	polar amino acid ABC transporter inner membrane subunit	general L-amino acid transport permease ABC transporter protein	E	aapM	Amino acid transport and metabolism	0	1175836	0.3316017	1155	498	498	0	0	0	1	0	0	0	NA	NA	281.69	96.3552	79.6061	0	0	0	11	48	0	0	NA	NA	SMc02120	NA	NA	286.3	97.7	600.4	199	9	40	1155	0	71	32	0	0
medicae	Smed_1107	Chr	polar amino acid ABC transporter inner membrane subunit	general L-amino acid transport permease ABC transporter protein	E	aapQ	Amino acid transport and metabolism	0	1176995	0.3927973	1194	760	760	2	0	2	3	1.02	0.0011	0.0012	0.467	0.612	391.892	120.608	97.5455	0	2	0.00681065	9	58	0	2	0.754	NA	SMc02119	-0.866	0	401	123.7	681.7	216.1	7	56	1194	0	72	17	2	0
medicae	Smed_1108	Chr	cationic amino acid ABC transporter periplasmic binding protein	general L-amino acid-binding periplasmic ABC transporter protein	E	aapJ	Amino acid transport and metabolism	0	1178288	1	1026	1026	1026	2	0	2	3	0.68	0.0006	0.0009	1.29	0.404	782.222	240.778	191	0	2	0.00275058	13	90	0	2	0.767	NA	SMc02118	-0.874	0	782.4	240.6	779.6	237.4	13	86	1026	0	101	10	2	0
medicae	Smed_1109	Chr	cystathionine beta-lyase( EC:4.4.1.8 )	cystathionine beta-lyase	E	metC	Amino acid transport and metabolism	0	1179427	0.9992908	1410	1410	1410	6	1	6	6	0.86	0.0014	0.0015	0.229	0.829	1064.04	341.598	274.917	2	4	0.00387753	21	112	1	3	0.387	134	SMc02117	-0.592	1.778	1033.5	332	894.8	286.5	18	97	1188	1	120	33	4	0.008
medicae	Smed_1110	Chr	monooxygenase FAD-binding( EC:1.14.13.1 )	putative salicylate hydroxylase protein	H		Coenzyme transport and metabolism	0	1180879	1	1170	1170	1170	7	1	7	4	0.71	0.002	0.0018	-0.383	1.029	878.806	288.194	239	4	3	0.00344704	77	105	4	3	0.222	182	SMc02116	-0.005	1.818	875.2	288.2	847.3	281.7	59	83	1164	1	161	53	7	0.006
medicae	Smed_1111	Chr	hypothetical protein	hypothetical protein	S		Function unknown	0	1182076	1	246	246	246	1	1	1	2	0.17	0.0013	0.0007	-1.141	NA	191.778	51.2222	38	0	1	0.00646476	1	18	0	1	0.95	NA	SMc02115	-0.947	0	189.8	50.2	187.8	49.2	1	16	246	0	19	3	1	0
medicae	Smed_1112	Chr	alpha beta hydrolase fold	hypothetical protein	R		General function prediction only	0	1182501	1	786	786	786	2	1	2	3	0.53	0.0008	0.0007	-0.382	0.629	593.444	189.556	152	1	1	0.00174692	10	70	1	1	0.235	80	SMc02114	-0.375	7	592.9	189.4	586.7	187.6	10	63	780	0	75	13	2	0
medicae	Smed_1113	Chr	serine O-acetyltransferase( EC:2.3.1.30 )	serine acetyltransferase protein	E	cysE	Amino acid transport and metabolism	0	1183473	1	828	828	828	1	1	1	2	0.17	0.0004	0.0002	-1.141	NA	632.611	192.389	152	0	1	0.0017212	6	62	0	1	0.913	NA	SMc02113	-0.912	0	630.6	191.4	625.6	190.4	6	54	828	0	63	15	1	0
medicae	Smed_1114	Chr	hypothetical protein	hypothetical protein	X		Not in COGs	0	1184454	1	204	204	204	0	0	0	1	0	0	0	NA	NA	159.333	41.6667	30	0	0	0	0	8	0	0	NA	NA	SMc02112	NA	NA	159.3	41.7	173.8	46.2	0	7	204	0	8	1	0	0
medicae	Smed_1115	Chr	phasin family protein	hypothetical protein	X		Not in COGs	0	1184905	1	354	354	354	0	0	0	1	0	0	0	NA	NA	275.444	75.5556	55	0	0	0	5	23	0	0	NA	NA	SMc02111	NA	NA	275.6	75.4	273.6	73.2	5	18	351	0	25	10	0	0
medicae	Smed_1116	Chr	ATP-dependent Clp protease adaptor protein ClpS	ATP-dependent Clp protease adaptor protein ClpS	S	clpS	Function unknown	0	1185528	1	354	354	354	0	0	0	1	0	0	0	NA	NA	278.778	72.2222	51	0	0	0	5	7	0	0	NA	NA	SMc02110	NA	NA	278.8	72.2	278.9	72.1	5	5	354	0	10	3	0	0
medicae	Smed_1117	Chr	ATP-dependent Clp protease ATP-binding subunit clpA	ATP-dependent Clp protease ATP-binding subunit protein	O	clpA	Posttranslational modification protein turnover chaperones	0	1185891	1	2517	2517	2517	8	3	8	5	0.85	0.0011	0.001	-0.316	1.029	1929.53	584.472	450.5	2	6	0.00339937	16	209	2	6	0.103	225	SMc02109	-0.679	4.354	1927.7	583.4	1912.8	575.7	15	188	2517	0	212	52	8	0
medicae	Smed_1118	Chr	AzlC family protein	hypothetical protein	X		Not in COGs	0	1188482	1	747	747	747	4	2	4	4	0.76	0.0018	0.0015	-0.459	0.659	556.407	187.593	161	1	3	0.00529561	18	62	1	3	0.43	81	SMc02108	-0.525	1.148	551.6	186.4	539.6	183.2	16	53	747	1	79	17	4	0.013
medicae	Smed_1119	Chr	conserved hypothetical unknown transmembrane protein	hypothetical protein	X		Not in COGs	0	1189234	1	336	336	336	0	0	0	1	0	0	0	NA	NA	248.944	84.0556	74	0	0	0	10	34	0	0	NA	NA	SMc02107	NA	NA	248.9	84.1	246.1	83.8	9	33	335	0	42	7	0	0
medicae	Smed_1120	Chr	histidine triad (HIT) protein	hypothetical protein	F		Nucleotide transport and metabolism	0	1189637	1	420	420	420	2	0	2	3	0.44	0.0016	0.0017	0.22	-1.393	323.833	93.1667	70.75	1	1	0.00355427	14	46	1	1	0.373	60	SMc02106	-0.267	3.286	320.9	93.1	304.6	87.2	12	30	420	1	47	40	1	0.021
medicae	Smed_1121	Chr	protein of unknown function DUF482	hypothetical protein	S		Function unknown	0	1190101	1	1188	1188	1188	4	0	4	5	0.8	0.0011	0.0012	0.305	-0.886	914.222	270.778	205	0	4	0.00489168	35	99	0	4	0.306	NA	SMc02105	-0.739	0	914.1	270.9	904.7	267.9	34	91	1188	2	130	28	3	0.015
medicae	Smed_1122	Chr	glycerophosphoryl diester phosphodiesterase	hypothetical protein	C		Energy production and conversion	0	1191293	1	726	726	726	2	0	2	3	0.71	0.0009	0.0013	1.223	NA	558.389	164.611	128	0	2	0.00402329	17	63	0	2	0.626	NA	SMc02104	-0.788	0	551.9	162.1	552.9	161	16	61	726	1	78	15	2	0.013
medicae	Smed_1123	Chr	Endoribonuclease L-PSP	hypothetical protein	J		Translation	0	1192032	1	468	468	468	2	0	2	2	0.41	0.0014	0.0017	0.688	0.609	351.444	113.556	93	0	2	0.0058322	14	41	0	2	0.566	NA	SMc02103	-0.745	0	344.6	110.4	335.9	108.2	13	38	465	0	54	11	2	0
medicae	Smed_1124	Chr	Domain of unknown function DUF1849	hypothetical protein	X		Not in COGs	0	1192640	1	819	819	819	0	0	0	1	0	0	0	NA	NA	628.278	187.722	146	0	0	0	18	72	0	0	NA	NA	SMc02102	NA	NA	628.4	187.7	624.6	184.9	17	62	819	0	83	17	0	0
medicae	Smed_1125	Chr	hypothetical protein					0	1193619	1	213	213	213	0	0	0	1	0	0	0	NA	NA	168.611	41.3889	28	0	0	0	NA	NA	NA	NA	NA	NA	NA	NA	NA	NA	NA	NA	NA	NA	NA	NA	NA	NA	NA	NA	NA
medicae	Smed_1126	Chr	ROK family protein					0	1194060	1	1116	1116	1116	3	0	3	3	0.8	0.001	0.0013	1.415	NA	558.598	200.265	165.682	1	2	0.00353018	NA	NA	NA	NA	NA	NA	NA	NA	NA	NA	NA	NA	NA	NA	NA	NA	NA	NA	NA	NA	NA
medicae	Smed_1127	Chr	binding-protein-dependent transport systems inner membrane component					0	1195172	1	804	804	804	4	4	4	3	0.46	0.0017	0.0009	-1.679	NA	431.705	142.567	117.939	1	2	0.00487421	NA	NA	NA	NA	NA	NA	NA	NA	NA	NA	NA	NA	NA	NA	NA	NA	NA	NA	NA	NA	NA
medicae	Smed_1128	Chr	ABC transporter related					0	1195972	1	804	804	804	4	2	4	4	0.76	0.0016	0.0016	-0.138	NA	616	185	142.917	1	3	0.00536983	NA	NA	NA	NA	NA	NA	NA	NA	NA	NA	NA	NA	NA	NA	NA	NA	NA	NA	NA	NA	NA
medicae	Smed_1129	Chr	aliphatic sulfonates family ABC transporter periplsmic ligand-binding protein					0	1196783	1	1002	1002	1001	6	3	6	6	0.85	0.002	0.0016	-0.673	NA	765.944	232.556	182.833	5	1	0.00142391	NA	NA	NA	NA	NA	NA	NA	NA	NA	NA	NA	NA	NA	NA	NA	NA	NA	NA	NA	NA	NA
medicae	Smed_1130	Chr	sulfatase					0	1197841	1	1614	1614	1614	5	4	5	5	0.67	0.001	0.0006	-1.527	NA	1264.61	346.389	254	4	1	0.000955975	NA	NA	NA	NA	NA	NA	NA	NA	NA	NA	NA	NA	NA	NA	NA	NA	NA	NA	NA	NA	NA
medicae	Smed_1131	Chr	ribosomal protein S2	30S ribosomal protein S2	J	rpsB	Translation	0	1199650	1	768	768	768	1	0	1	2	0.41	0.0004	0.0005	0.541	-1.826	592.222	172.778	137	0	1	0.00191656	3	49	0	1	0.943	NA	SMc02101	-0.942	0	592.4	172.6	593.1	171.7	3	42	768	0	46	13	1	0
medicae	Smed_1132	Chr	translation elongation factor Ts	elongation factor Ts	J	tsf	Translation	0	1200665	1	924	924	924	0	0	0	1	0	0	0	NA	NA	704.889	216.111	176	0	0	0	4	54	0	0	NA	NA	SMc02100	NA	NA	704.7	216.3	697.1	214.5	4	44	924	0	49	19	0	0
medicae	Smed_1133	Chr	uridylate kinase( EC:2.7.4.22 )	uridylate kinase	F	pyrH	Nucleotide transport and metabolism	0	1201772	1	723	723	723	2	0	2	2	0.41	0.0009	0.0011	0.688	-0.809	543.611	176.389	147	0	2	0.00375465	5	65	0	2	0.865	NA	SMc02099	-0.929	0	543.6	176.4	541.8	175.1	5	59	723	0	65	11	2	0
medicae	Smed_1134	Chr	ribosome recycling factor	ribosome recycling factor	J	frr	Translation	0	1202546	1	561	561	561	2	0	2	3	0.71	0.0012	0.0018	1.557	0.584	433	125	96	0	2	0.00529823	3	32	0	2	0.842	NA	SMc02098	-0.914	0	432.9	125.1	431.9	126.1	3	32	561	0	35	0	2	0
medicae	Smed_1135	Chr	undecaprenyl diphosphate synthase( EC:2.5.1.31 )	putative undecaprenyl pyrophosphate synthetase protein	I	uppS	Lipid transport and metabolism	0	1203128	1	759	759	759	3	2	3	3	0.53	0.0013	0.001	-0.829	0.629	577.759	178.241	138.917	3	0	0	13	62	3	0	0.007	NA	SMc02097	0.173	NA	573.7	176.9	562.6	175.9	11	57	744	0	74	11	3	0
medicae	Smed_1136	Chr	phosphatidate cytidylyltransferase( EC:2.7.7.41 )	phosphatidate cytidylyltransferase transmembrane protein	I	cdsA	Lipid transport and metabolism	0	1203886	1	834	834	834	6	3	6	5	0.79	0.0024	0.0024	0.025	0.171	619.153	211.847	179.083	1	5	0.00781552	20	72	1	5	0.394	92	SMc02096	-0.616	0.72	617.1	210.9	610.2	208.8	19	62	834	0	86	28	6	0
medicae	Smed_1137	Chr	putative membrane-associated zinc metalloprotease( EC:3.4.24.- )	hypothetical protein	M		Cell wall/membrane biogenesis	0	1204850	1	1125	1125	1125	6	1	6	4	0.76	0.0018	0.002	0.432	-0.464	850.736	271.264	221.25	2	4	0.00488291	4	75	2	4	0.052	79	SMc02095	-0.616	9.375	848.6	270.4	844.2	270.5	4	68	1125	1	74	19	6	0.014
medicae	Smed_1138	Chr	surface antigen (D15)	putative outer membrane transmembrane protein	M	omp	Cell wall/membrane biogenesis	0	1206223	1	2334	2334	2334	8	2	8	5	0.85	0.0011	0.0012	0.346	0.977	1783.74	547.259	428	0	8	0.00484069	29	195	0	8	0.338	NA	SMc02094	-0.871	0	1777.6	544	1736.1	526.1	23	153	2331	0	192	99	8	0
medicae	Smed_1139	Chr	UDP-3-O-(3-hydroxymyristoyl) glucosamine N-acyltransferase( EC:2.3.1.- )	UDP-3-O-[3-hydroxymyristoyl] glucosamine N-acyltransferase	M	lpxD	Cell wall/membrane biogenesis	0	1208600	1	1065	1065	1065	3	2	3	4	0.64	0.0009	0.0007	-0.829	-1.423	816.361	245.639	195.167	2	1	0.00134807	26	110	2	1	0.096	136	SMc02093	-0.142	8.462	811.7	244.3	794.8	236.8	22	90	1065	0	123	46	3	0
medicae	Smed_1140	Chr	beta-hydroxyacyl-(acyl-carrier-protein) dehydratase FabZ( EC:4.2.1.- )	(3R)-hydroxymyristoyl-ACP dehydratase	I	fabZ	Lipid transport and metabolism	0	1209657	1	465	465	465	0	0	0	1	0	0	0	NA	NA	365	97	72	0	0	0	6	30	0	0	NA	NA	SMc02092	NA	NA	364.9	97.1	361.8	96.6	6	24	465	0	31	9	0	0
medicae	Smed_1141	Chr	acyl-(acyl-carrier-protein)--UDP-N- acetylglucosamine O-acyltransferase( EC:2.3.1.129 )	UDP-N-acetylglucosamine acyltransferase	M	lpxA	Cell wall/membrane biogenesis	0	1210124	1	813	813	813	0	0	0	1	0	0	0	NA	NA	620.222	189.778	152	0	0	0	16	77	0	0	NA	NA	SMc02091	NA	NA	620.4	189.6	616.1	184.9	15	73	813	0	91	13	0	0
medicae	Smed_1142	Chr	protein of unknown function DUF1009	hypothetical protein	S		Function unknown	0	1210936	1	888	888	888	1	0	1	2	0.41	0.0004	0.0005	0.541	0.609	661.306	223.694	184.75	1	0	0	33	96	1	0	0.262	NA	SMc02090	0.256	NA	654.1	221.9	651.1	221.9	32	85	888	0	120	19	1	0
medicae	Smed_1143	Chr	lipid-A-disaccharide synthase( EC:2.4.1.182 )	lipid-A-disaccharide synthase	M	lpxB	Cell wall/membrane biogenesis	0	1211820	1	1200	1200	1200	5	0	5	4	0.77	0.0014	0.0019	1.441	0.09	896.843	300.157	244	0	5	0.00551609	56	133	0	4	0.251	NA	SMc02089	-0.704	0	887.4	296.2	858.1	286.7	53	118	1170	0	182	35	4	0
medicae	Smed_1144	Chr	citrate synthase I( EC:2.3.3.1 )	type II citrate synthase	C	gltA	Energy production and conversion	0	1213206	1	1290	1290	1290	2	1	2	3	0.44	0.0005	0.0004	-0.85	0.584	997.556	289.444	225	1	1	0.00114405	5	107	1	1	0.101	112	SMc02087	-0.455	21.4	997.8	289.2	991.7	284.3	4	94	1290	0	102	27	2	0
medicae	Smed_1145	Chr	ComEC Rec2-related protein					0	1214802	1	2400	2400	2399	13	5	13	5	0.85	0.0018	0.0016	-0.434	NA	1763.82	627.039	531.394	6	7	0.0036967	NA	NA	NA	NA	NA	NA	NA	NA	NA	NA	NA	NA	NA	NA	NA	NA	NA	NA	NA	NA	NA
medicae	Smed_1146	Chr	TonB-system energizer ExbB type-1	biopolymer transport transmembrane protein	U	exbB	Intracellular trafficking and secretion	0	1217427	1	978	978	978	1	1	1	2	0.17	0.0003	0.0002	-1.141	NA	723.444	251.556	214	0	1	0.00131637	52	101	0	1	0.662	NA	SMc02085	-0.66	0	708.9	247.6	697.4	245.1	44	89	960	0	146	33	1	0
medicae	Smed_1147	Chr	TonB system transport protein ExbD type-1	biopolymer transport transmembrane protein	U	exbD	Intracellular trafficking and secretion	0	1218412	1	426	426	426	2	0	2	3	0.62	0.0016	0.0017	0.22	0.609	319.222	103.778	84.8333	1	1	0.00319085	8	37	1	1	0.316	45	SMc02084	-0.322	4.625	317.3	102.7	316.1	99.8	8	33	426	1	42	13	1	0.024
medicae	Smed_1148	Chr	protein-L-isoaspartate(D-aspartate) O-methyltransferase( EC:2.1.1.77 )	putative methyltransferase (PCM-like) transmembrane protein	O		Posttranslational modification protein turnover chaperones	0	1219126	1	660	660	660	2	0	2	3	0.62	0.001	0.0014	1.223	0.338	490.722	166.278	137	0	2	0.00398296	15	67	0	2	0.673	NA	SMc02083	-0.817	0	486.7	164.3	476.6	158.8	12	57	660	0	77	16	2	0
medicae	Smed_1149	Chr	type I secretion outer membrane protein TolC family	putative outer membrane secretion protein	M	tolC	Cell wall/membrane biogenesis	0	1220069	0.989059	1371	1371	1371	5	2	5	6	0.86	0.0012	0.0011	-0.448	-0.143	1006.62	330.375	267.008	1	4	0.00400925	28	143	1	4	0.407	171	SMc02082	-0.636	1.277	1000.8	329.1	966.8	313.7	20	102	1371	1	140	85	4	0.007
medicae	Smed_1150	Chr	hypothetical protein					0	1221690	1	783	783	783	1	0	1	2	0.41	0.0004	0.0005	0.541	NA	583.944	196.056	162	0	1	0.00168901	NA	NA	NA	NA	NA	NA	NA	NA	NA	NA	NA	NA	NA	NA	NA	NA	NA	NA	NA	NA	NA
medicae	Smed_1151	Chr	valyl-tRNA synthetase( EC:6.1.1.9 )	valyl-tRNA synthetase	J	valS	Translation	0	1222779	1	2844	2844	2844	19	2	19	5	0.82	0.0022	0.0026	0.693	-1.711	2210.26	630.736	487	3	16	0.00840007	41	222	3	16	0.253	263	SMc02080	-0.686	1.015	2205.8	629.2	2191.5	623.4	35	188	2844	0	233	87	19	0
medicae	Smed_1152	Chr	membrane protein involved in aromatic hydrocarbon degradation	hypothetical protein	I		Lipid transport and metabolism	0	1226053	0.3012821	1248	1248	1248	27	3	27	2	1.02	0.0081	0.0099	1.125	-1.06	310.313	96.5051	76.6667	11	15	0.0564399	91	169	11	15	0.126	263	SMc02079	-0.227	1.362	326.7	100.7	448.8	132.4	3	19	1248	9	262	44	19	0.034
medicae	Smed_1153	Chr	Sel1 domain protein repeat-containing protein	exopolysaccharide biosynthesis regulatory protein	R	exoR	General function prediction only	0	1227758	1	804	804	804	0	0	0	1	0	0	0	NA	NA	614.333	186.667	147	0	0	0	8	75	0	0	NA	NA	SMc02078	NA	NA	612.4	185.6	602.9	180.3	8	63	804	0	77	25	0	0
medicae	Smed_1154	Chr	exodeoxyribonuclease III Xth( EC:3.1.11.2 )	putative exodeoxyribonuclease III protein	L	xthA2	Replication recombination and repair	0	1228596	1	792	792	792	2	0	2	2	0.55	0.0008	0.0014	1.891	0	610.556	178.444	137	0	2	0.0037114	15	68	0	2	0.676	NA	SMc02077	-0.819	0	610.5	178.5	598	172.9	14	60	792	0	81	18	2	0
medicae	Smed_1155	Chr	phospholipase D Transphosphatidylase( EC:2.7.8.- )	putative cardiolipin synthetase transmembrane protein	I	cls	Lipid transport and metabolism	0	1229573	1	1464	1464	1464	6	3	6	6	0.76	0.0014	0.0014	0.025	-0.629	1109.64	351.361	284	0	6	0.00565468	29	131	0	6	0.31	NA	SMc02076	-0.819	0	1103.3	348.7	1096.4	345.9	25	121	1464	1	153	38	6	0.007
medicae	Smed_1156	Chr	iron-sulfur cluster assembly accessory protein	hypothetical protein	S		Function unknown	0	1231052	1	330	330	330	0	0	0	1	0	0	0	NA	NA	254.889	72.1111	54	0	0	0	6	26	0	0	NA	NA	SMc02075	NA	NA	254.9	72.1	255.3	71.7	6	25	330	0	31	1	0	0
medicae	Smed_1157	Chr	putative deoxyguanosinetriphosphate triphosphohydrolase( EC:3.1.5.1 )	deoxyguanosinetriphosphate triphosphohydrolase-like protein	F		Nucleotide transport and metabolism	0	1231597	1	1218	1218	1218	7	1	7	6	0.88	0.0019	0.002	0.205	0.21	940.407	274.593	207.833	3	4	0.00482372	18	108	3	4	0.066	126	SMc02074	-0.429	4.5	940.4	274.6	938	273.9	18	101	1218	0	122	14	7	0
medicae	Smed_1158	Chr	arginyl-tRNA synthetase( EC:6.1.1.19 )	arginyl-tRNA synthetase	J	argS	Translation	0	1232913	1	1758	1758	1758	10	2	10	6	0.86	0.0019	0.002	0.216	0.375	1349.16	405.843	312.667	2	8	0.00652744	24	135	2	8	0.289	159	SMc02073	-0.649	1.406	1348.9	406.1	1341.2	406.8	23	128	1758	1	155	26	9	0.006
medicae	Smed_1159	Chr	Sporulation domain protein					0	1234734	1	2901	2901	2901	12	4	12	7	0.89	0.0014	0.0014	0.092	NA	2180.49	717.509	587.75	6	6	0.00276907	NA	NA	NA	NA	NA	NA	NA	NA	NA	NA	NA	NA	NA	NA	NA	NA	NA	NA	NA	NA	NA
medicae	Smed_1160	Chr	Beta-N-acetylhexosaminidase( EC:3.2.1.52 )	putative hydrolase glycosidase protein	G		Carbohydrate transport and metabolism	0	1237755	1	1035	1035	1035	6	2	6	6	0.88	0.0019	0.0017	-0.44	-0.342	795.681	235.819	185.75	3	3	0.00421262	17	91	3	3	0.057	108	SMc02071	-0.343	5.353	792.8	235.7	785.3	234.4	15	83	1035	0	103	18	6	0
medicae	Smed_1161	Chr	chromosome segregation and condensation protein ScpA	hypothetical protein	S		Function unknown	0	1238891	1	819	819	819	1	1	1	2	0.17	0.0004	0.0002	-1.141	0.338	621.778	194.222	152	0	1	0.00170495	13	78	0	1	0.859	NA	SMc02070	-0.857	0	621.8	194.2	638	197.1	13	70	819	0	86	15	1	0
medicae	Smed_1162	Chr	putative transcriptional regulator	hypothetical protein	K		Transcription	0	1239702	1	729	729	729	4	1	4	4	0.71	0.0018	0.0018	-0.097	-0.829	548.75	177.25	139	2	2	0.00373641	23	80	2	2	0.193	105	SMc02069	-0.277	3.478	541.4	174.2	534.7	168.1	19	76	719	0	103	5	4	0
medicae	Smed_1163	Chr	ABC transporter related( EC:3.6.3.30 )	putative ABC transporter ATP-binding protein	E		Amino acid transport and metabolism	0	1240498	1	1119	1119	1119	1	0	1	2	0.41	0.0003	0.0004	0.541	0.609	839.389	276.611	222	0	1	0.00119713	22	110	0	1	0.835	NA	SMc02068	-0.833	0	832.7	275.9	814.6	274.8	21	98	1110	0	124	21	1	0
medicae	Smed_1164	Chr	twin-arginine translocation protein TatA E family subunit	twin argininte translocase protein A	U	tatA	Intracellular trafficking and secretion	0	1241855	1	207	207	207	0	0	0	1	0	0	0	NA	NA	161.889	42.1111	30	0	0	0	6	12	0	0	NA	NA	SMc02067	NA	NA	161.7	42.3	160.5	43.2	5	11	207	0	16	1	0	0
medicae	Smed_1165	Chr	twin-arginine translocation protein TatB subunit					0	1242134	1	669	669	669	2	1	2	3	0.62	0.001	0.0011	0.22	NA	503.833	162.167	132	2	0	0	NA	NA	NA	NA	NA	NA	NA	NA	NA	NA	NA	NA	NA	NA	NA	NA	NA	NA	NA	NA	NA
medicae	Smed_1166	Chr	Sec-independent protein translocase TatC subunit	putative SEC-independent translocase transmembrane protein	U	tatC	Intracellular trafficking and secretion	0	1242799	1	843	843	843	3	2	3	3	0.53	0.0012	0.0009	-0.829	0.629	638.37	201.63	161	3	0	0	9	71	3	0	0.002	NA	SMc02065	0.113	NA	635.7	201.3	629.4	198.6	9	67	843	0	80	10	3	0
medicae	Smed_1167	Chr	seryl-tRNA synthetase( EC:6.1.1.11 )	seryl-tRNA synthetase	J	serS	Translation	0	1243773	1	1284	1284	1284	4	1	4	5	0.83	0.001	0.001	-0.097	0.763	977.667	303.333	236.833	2	2	0.00218334	26	138	2	2	0.115	164	SMc02064	-0.341	5.308	971	301	960.5	296.5	26	129	1284	0	162	19	4	0
medicae	Smed_1168	Chr	stationary-phase survival protein SurE( EC:3.1.3.5 )	stationary phase survival protein SurE	R	surE	General function prediction only	0	1245158	1	771	771	771	2	1	2	3	0.44	0.0009	0.0006	-0.85	0.584	578.759	189.241	153.167	1	1	0.00174983	17	78	1	1	0.305	95	SMc02063	-0.321	4.588	578.8	189.2	561.2	182.6	11	63	771	0	86	27	2	0
medicae	Smed_1169	Chr	Protein-L-isoaspartate(D-aspartate) O-methyltransferase( EC:2.1.1.77 )	protein-L-isoaspartate O-methyltransferase	O	pcm	Posttranslational modification protein turnover chaperones	0	1245925	1	654	654	654	3	1	3	4	0.71	0.0015	0.0013	-0.379	0.764	492.167	158.833	127	0	3	0.00625447	7	50	0	2	0.775	NA	SMc02062	-0.877	0	487.5	157.5	461.4	150.1	5	40	615	0	47	27	2	0
medicae	Smed_1170	Chr	biotin-regulated protein	biotin-regulated protein	X	bioS	Not in COGs	0	1246741	1	651	651	651	4	1	4	4	0.71	0.002	0.0024	0.546	0.625	497.333	150.667	113.5	1	3	0.00659348	45	61	1	3	0.332	107	SMc02061	-0.325	0.452	489.8	149.2	481.6	148.1	40	53	651	0	99	31	4	0
medicae	Smed_1171	Chr	peptidase M23B	lipoprotein precursor	M	lppB	Cell wall/membrane biogenesis	0	1247627	1	1533	1533	1530	11	0	11	5	0.85	0.0024	0.0029	0.858	0.245	1142.35	381.924	317.841	6	5	0.00433514	50	142	6	5	0.038	192	SMc02060	-0.194	3.408	1140.1	381.3	1132.4	382.7	45	133	1527	1	187	27	11	0.005
medicae	Smed_1172	Chr	protein of unknown function DUF815	hypothetical protein	R		General function prediction only	0	1249560	1	876	876	876	1	1	1	2	0.17	0.0004	0.0002	-1.141	0.338	668.833	204.167	158.917	1	0	0	16	85	1	0	0.167	NA	SMc02059	0.158	NA	668.9	204.1	654.9	197.1	15	69	876	0	92	34	1	0
medicae	Smed_1173	Chr	preprotein translocase YajC subunit	YAJC protein	U		Intracellular trafficking and secretion	0	1250772	1	333	333	333	0	0	0	1	0	0	0	NA	NA	250.444	79.5556	64	0	0	0	1	21	0	0	NA	NA	SMc02058	NA	NA	250.5	79.5	250.8	78.5	1	18	333	0	21	5	0	0
medicae	Smed_1174	Chr	protein-export membrane protein SecD	bifunctional preprotein translocase subunit SecD/SecF	U	secD1	Intracellular trafficking and secretion	0	1251265	1	2577	2577	2577	6	2	6	6	0.88	0.0008	0.0008	0.2	0.915	1913	661	541	1	5	0.00250484	85	292	1	5	0.38	377	SMc02057	-0.608	0.687	1901.9	657.1	1879.3	655.7	84	264	2577	0	360	67	6	0
medicae	Smed_1175	Chr	protein of unknown function DUF498	hypothetical protein	S		Function unknown	0	1253844	1	387	387	387	3	1	3	4	0.71	0.0026	0.0023	-0.379	0.763	286.389	97.6111	81.8333	3	0	0	12	29	3	0	0.034	NA	SMc02056	0.293	NA	286.6	97.4	289.4	94.8	11	28	387	0	40	6	3	0
medicae	Smed_1176	Chr	putative phytoene synthase protein( EC:2.5.1.32 )	putative phytoene synthase protein	I	crtB	Lipid transport and metabolism	0	1254252	1	843	843	843	0	0	0	1	0	0	0	NA	NA	635.444	204.556	163	0	0	0	29	88	0	0	NA	NA	SMc02055	NA	NA	632.7	204.3	627.7	203.3	27	85	843	0	114	13	0	0
medicae	Smed_1177	Chr	hypothetical protein	hypothetical protein	X		Not in COGs	0	1255176	1	456	456	456	1	1	1	2	0.17	0.0007	0.0004	-1.141	-3.72	347.667	105.333	81	0	1	0.00314373	21	48	0	1	0.7	NA	SMc02054	-0.696	0	345.4	104.6	342.6	107.3	19	46	456	0	67	8	1	0
medicae	Smed_1178	Chr	gid protein	tRNA (uracil-5-)-methyltransferase Gid	J		Translation	0	1255641	1	1443	1443	1443	4	1	4	4	0.71	0.0009	0.0009	-0.097	0.886	1095.67	344.333	278.833	2	2	0.00192336	27	133	2	2	0.126	162	SMc02053	-0.331	4.926	1091.1	342.2	1069.1	333.4	22	122	1419	0	153	29	4	0
medicae	Smed_1179	Chr	protein of unknown function DUF1127	hypothetical protein	S		Function unknown	0	1257175	1	144	144	144	0	0	0	1	0	0	0	NA	NA	111.111	29.8889	23	0	0	0	0	12	0	0	NA	NA	SMc02052	NA	NA	111.1	29.9	110.9	30.1	0	11	144	0	11	2	0	0
medicae	Smed_1180	Chr	protein of unknown function DUF1127					0	1257614	1	201	201	201	0	0	0	1	0	0	0	NA	NA	157.333	40.6667	28	0	0	0	NA	NA	NA	NA	NA	NA	NA	NA	NA	NA	NA	NA	NA	NA	NA	NA	NA	NA	NA	NA	NA
medicae	Smed_1181	Chr	trigger factor	trigger factor	O	tig	Posttranslational modification protein turnover chaperones	0	1259019	1	1476	1476	1476	5	1	5	5	0.85	0.0011	0.0011	0.092	-1.954	1147.58	325.417	243	3	2	0.00203517	19	96	3	2	0.038	115	SMc02050	-0.235	7.579	1147.6	325.4	1140.8	324.3	16	85	1476	0	105	25	5	0
medicae	Smed_1182	Chr	glycine dehydrogenase( EC:1.4.4.2 )	glycine dehydrogenase	E	gcvP	Amino acid transport and metabolism	0	1260884	1	2865	2865	2865	18	0	18	5	0.85	0.0021	0.0028	1.514	-0.194	2201.15	660.852	520.667	10	8	0.00400864	35	240	10	8	0	275	SMc02049	-0.317	8.571	2201.1	660.9	2181.3	652.4	32	216	2865	0	258	70	18	0
medicae	Smed_1183	Chr	glycine cleavage system H protein	glycine cleavage system protein H	E	gcvH	Amino acid transport and metabolism	0	1263748	1	363	363	363	3	1	3	3	0.62	0.0027	0.0035	0.872	0.173	276.778	83.2222	65	0	3	0.0119369	7	24	0	3	0.489	NA	SMc02048	-0.774	0	276.8	83.2	276.7	82.9	7	22	363	0	29	2	3	0
medicae	Smed_1184	Chr	glycine cleavage system T protein( EC:2.1.2.10 )	glycine cleavage system aminomethyltransferase T	E	gcvT	Amino acid transport and metabolism	0	1264127	1	1140	1140	1140	5	2	5	6	0.88	0.0015	0.0014	-0.212	0.904	855.5	281.5	228.25	2	3	0.00352902	34	117	2	3	0.245	152	SMc02047	-0.375	2.294	851.4	279.6	839.6	279.4	29	112	1140	0	147	17	5	0
medicae	Smed_1185	Chr	hypothetical protein					0	1265651	1	393	393	393	4	1	4	4	0.76	0.0034	0.0035	0.184	NA	284.778	105.222	90	2	2	0.00629409	NA	NA	NA	NA	NA	NA	NA	NA	NA	NA	NA	NA	NA	NA	NA	NA	NA	NA	NA	NA	NA
medicae	Smed_1186	Chr	protein of unknown function DUF461	signal peptide protein	S		Function unknown	0	1266132	1	984	984	984	4	0	4	4	0.71	0.0013	0.0016	0.546	-0.029	749.028	231.972	186.75	2	2	0.00285499	57	86	2	2	0.351	143	SMc01242	-0.101	1.509	745.4	231.7	734	229.4	53	81	981	0	137	17	4	0
medicae	Smed_1187	Chr	hypothetical protein					0	1267210	1	366	366	366	5	3	5	5	0.73	0.0045	0.0033	-0.988	NA	275.926	87.0741	67.5833	5	0	0	NA	NA	NA	NA	NA	NA	NA	NA	NA	NA	NA	NA	NA	NA	NA	NA	NA	NA	NA	NA	NA
medicae	Smed_1188	Chr	conserved hypothetical unknown transmembrane protein	hypothetical protein	X		Not in COGs	0	1268674	1	162	162	162	0	0	0	1	0	0	0	NA	NA	119.444	39.5556	33	0	0	0	6	12	0	0	NA	NA	SMc01239	NA	NA	118.6	39.5	114.2	39.2	6	12	159	0	20	0	0	0
medicae	Smed_1189	Chr	( EC:2.5.1.18 )					0	1269011	1	639	639	638	22	2	22	5	0.89	0.0115	0.0126	0.449	NA	465.35	140.468	106.909	11	11	0.0259314	NA	NA	NA	NA	NA	NA	NA	NA	NA	NA	NA	NA	NA	NA	NA	NA	NA	NA	NA	NA	NA
medicae	Smed_1190	Chr	hypothetical protein					0	1270069	0	1839	0	0	0	0	0	1	0	NA	NA	NA	NA	0	0	0	0	0	0	NA	NA	NA	NA	NA	NA	NA	NA	NA	NA	NA	NA	NA	NA	NA	NA	NA	NA	NA	NA	NA
medicae	Smed_1191	Chr	hypothetical protein					0	1271904	0	1083	0	0	0	0	0	1	0	NA	NA	NA	NA	0	0	0	0	0	0	NA	NA	NA	NA	NA	NA	NA	NA	NA	NA	NA	NA	NA	NA	NA	NA	NA	NA	NA	NA	NA
medicae	Smed_1192	Chr	integrase catalytic region					0	1273004	0	2223	0	0	0	0	0	1	0	NA	NA	NA	NA	0	0	0	0	0	0	NA	NA	NA	NA	NA	NA	NA	NA	NA	NA	NA	NA	NA	NA	NA	NA	NA	NA	NA	NA	NA
medicae	Smed_1193	Chr	hypothetical protein					0	1275242	0	726	0	0	0	0	0	1	0	NA	NA	NA	NA	0	0	0	0	0	0	NA	NA	NA	NA	NA	NA	NA	NA	NA	NA	NA	NA	NA	NA	NA	NA	NA	NA	NA	NA	NA
medicae	Smed_1194	Chr	hypothetical protein					0	1275930	0	174	0	0	0	0	0	1	0	NA	NA	NA	NA	0	0	0	0	0	0	NA	NA	NA	NA	NA	NA	NA	NA	NA	NA	NA	NA	NA	NA	NA	NA	NA	NA	NA	NA	NA
medicae	Smed_1195	Chr	hypothetical protein					0	1276181	0	402	0	0	0	0	0	1	0	NA	NA	NA	NA	0	0	0	0	0	0	NA	NA	NA	NA	NA	NA	NA	NA	NA	NA	NA	NA	NA	NA	NA	NA	NA	NA	NA	NA	NA
medicae	Smed_1196	Chr	hypothetical protein					0	1277378	0	681	0	0	0	0	0	1	0	NA	NA	NA	NA	0	0	0	0	0	0	NA	NA	NA	NA	NA	NA	NA	NA	NA	NA	NA	NA	NA	NA	NA	NA	NA	NA	NA	NA	NA
medicae	Smed_1197	Chr	PilT protein domain protein					0	1278066	0	564	0	0	0	0	0	1	0	NA	NA	NA	NA	0	0	0	0	0	0	NA	NA	NA	NA	NA	NA	NA	NA	NA	NA	NA	NA	NA	NA	NA	NA	NA	NA	NA	NA	NA
medicae	Smed_1198	Chr	hypothetical protein					0	1279081	0	1173	0	0	0	0	0	1	0	NA	NA	NA	NA	0	0	0	0	0	0	NA	NA	NA	NA	NA	NA	NA	NA	NA	NA	NA	NA	NA	NA	NA	NA	NA	NA	NA	NA	NA
medicae	Smed_1199	Chr	putative transcriptional regulator MerR family					0	1280261	0	417	0	0	0	0	0	1	0	NA	NA	NA	NA	0	0	0	0	0	0	NA	NA	NA	NA	NA	NA	NA	NA	NA	NA	NA	NA	NA	NA	NA	NA	NA	NA	NA	NA	NA
medicae	Smed_1200	Chr	hypothetical protein					0	1280952	0	162	0	0	0	0	0	1	0	NA	NA	NA	NA	0	0	0	0	0	0	NA	NA	NA	NA	NA	NA	NA	NA	NA	NA	NA	NA	NA	NA	NA	NA	NA	NA	NA	NA	NA
medicae	Smed_1201	Chr	hypothetical protein					0	1281258	0	627	0	0	0	0	0	1	0	NA	NA	NA	NA	0	0	0	0	0	0	NA	NA	NA	NA	NA	NA	NA	NA	NA	NA	NA	NA	NA	NA	NA	NA	NA	NA	NA	NA	NA
medicae	Smed_1202	Chr	AAA ATPase central domain protein					0	1281895	0	1884	0	0	0	0	0	1	0	NA	NA	NA	NA	0	0	0	0	0	0	NA	NA	NA	NA	NA	NA	NA	NA	NA	NA	NA	NA	NA	NA	NA	NA	NA	NA	NA	NA	NA
medicae	Smed_1203	Chr	hypothetical protein					0	1283788	0	132	0	0	0	0	0	1	0	NA	NA	NA	NA	0	0	0	0	0	0	NA	NA	NA	NA	NA	NA	NA	NA	NA	NA	NA	NA	NA	NA	NA	NA	NA	NA	NA	NA	NA
medicae	Smed_1204	Chr	hypothetical protein					0	1284179	0	807	0	0	0	0	0	1	0	NA	NA	NA	NA	0	0	0	0	0	0	NA	NA	NA	NA	NA	NA	NA	NA	NA	NA	NA	NA	NA	NA	NA	NA	NA	NA	NA	NA	NA
medicae	Smed_1205	Chr	DNA-cytosine methyltransferase( EC:2.1.1.37 )					0	1285540	0	1899	0	0	0	0	0	1	0	NA	NA	NA	NA	0	0	0	0	0	0	NA	NA	NA	NA	NA	NA	NA	NA	NA	NA	NA	NA	NA	NA	NA	NA	NA	NA	NA	NA	NA
medicae	Smed_1206	Chr	hypothetical protein					0	1287909	0	1140	0	0	0	0	0	1	0	NA	NA	NA	NA	0	0	0	0	0	0	NA	NA	NA	NA	NA	NA	NA	NA	NA	NA	NA	NA	NA	NA	NA	NA	NA	NA	NA	NA	NA
medicae	Smed_1207	Chr	transcriptional regulator winged helix family					0	1289077	0	2769	0	0	0	0	0	1	0	NA	NA	NA	NA	0	0	0	0	0	0	NA	NA	NA	NA	NA	NA	NA	NA	NA	NA	NA	NA	NA	NA	NA	NA	NA	NA	NA	NA	NA
medicae	Smed_1208	Chr	protein of unknown function DUF336					0	1292044	0	414	0	0	0	0	0	1	0	NA	NA	NA	NA	0	0	0	0	0	0	NA	NA	NA	NA	NA	NA	NA	NA	NA	NA	NA	NA	NA	NA	NA	NA	NA	NA	NA	NA	NA
medicae	Smed_1209	Chr	short-chain dehydrogenase reductase SDR					0	1292493	0	813	0	0	0	0	0	1	0	NA	NA	NA	NA	0	0	0	0	0	0	NA	NA	NA	NA	NA	NA	NA	NA	NA	NA	NA	NA	NA	NA	NA	NA	NA	NA	NA	NA	NA
medicae	Smed_1210	Chr	Ketosteroid isomerase-related protein-like protein					0	1293387	0	504	0	0	0	0	0	1	0	NA	NA	NA	NA	0	0	0	0	0	0	NA	NA	NA	NA	NA	NA	NA	NA	NA	NA	NA	NA	NA	NA	NA	NA	NA	NA	NA	NA	NA
medicae	Smed_1211	Chr	short-chain dehydrogenase reductase SDR					0	1293918	0	825	0	0	0	0	0	1	0	NA	NA	NA	NA	0	0	0	0	0	0	NA	NA	NA	NA	NA	NA	NA	NA	NA	NA	NA	NA	NA	NA	NA	NA	NA	NA	NA	NA	NA
medicae	Smed_1212	Chr	potassium efflux system protein					0	1294901	0	1812	0	0	0	0	0	1	0	NA	NA	NA	NA	0	0	0	0	0	0	NA	NA	NA	NA	NA	NA	NA	NA	NA	NA	NA	NA	NA	NA	NA	NA	NA	NA	NA	NA	NA
medicae	Smed_1213	Chr	aminotransferase class V					0	1296732	0	1182	0	0	0	0	0	1	0	NA	NA	NA	NA	0	0	0	0	0	0	NA	NA	NA	NA	NA	NA	NA	NA	NA	NA	NA	NA	NA	NA	NA	NA	NA	NA	NA	NA	NA
medicae	Smed_1214	Chr	ChaC family protein					0	1298010	0	711	0	0	0	0	0	1	0	NA	NA	NA	NA	0	0	0	0	0	0	NA	NA	NA	NA	NA	NA	NA	NA	NA	NA	NA	NA	NA	NA	NA	NA	NA	NA	NA	NA	NA
medicae	Smed_1215	Chr	hypothetical protein					0	1298896	0	285	0	0	0	0	0	1	0	NA	NA	NA	NA	0	0	0	0	0	0	NA	NA	NA	NA	NA	NA	NA	NA	NA	NA	NA	NA	NA	NA	NA	NA	NA	NA	NA	NA	NA
medicae	Smed_1216	Chr	metallophosphoesterase( EC:3.1.3.16 )					0	1300036	0	876	0	0	0	0	0	1	0	NA	NA	NA	NA	0	0	0	0	0	0	NA	NA	NA	NA	NA	NA	NA	NA	NA	NA	NA	NA	NA	NA	NA	NA	NA	NA	NA	NA	NA
medicae	Smed_1217	Chr	hypothetical protein					0	1301015	0	639	0	0	0	0	0	1	0	NA	NA	NA	NA	0	0	0	0	0	0	NA	NA	NA	NA	NA	NA	NA	NA	NA	NA	NA	NA	NA	NA	NA	NA	NA	NA	NA	NA	NA
medicae	Smed_1218	Chr	hypothetical protein					0	1301676	0	291	0	0	0	0	0	1	0	NA	NA	NA	NA	0	0	0	0	0	0	NA	NA	NA	NA	NA	NA	NA	NA	NA	NA	NA	NA	NA	NA	NA	NA	NA	NA	NA	NA	NA
medicae	Smed_1219	Chr	hypothetical protein					0	1301983	0.0336	1875	74	74	6	3	7	4	1.06	0.0411	0.0424	0.157	NA	40.5943	12.0875	10.0455	3	0	0	NA	NA	NA	NA	NA	NA	NA	NA	NA	NA	NA	NA	NA	NA	NA	NA	NA	NA	NA	NA	NA
medicae	Smed_1220	Chr	transposase IS3 IS911 family protein	putative transposase number 1 for insertion sequence ISRM28	L	TRm28.1	Replication recombination and repair	0	1303876	0	471	269	269	1	0	1	1	0.82	0.0016	0.002	0.661	0.518	13.3047	4.83165	4.16667	0	1	0.0906432	9	17	0	1	0.667	NA	SMc03278	-0.654	0	18.6	6.7	9.8	3.4	0	0	459	0	26	38	1	0
medicae	Smed_1221	Chr	IS66 Orf2 family protein	putative transposase number 2 for insertion sequence ISRM28	L	TRm28.2	Replication recombination and repair	0	1304343	0	357	312	309	0	0	0	1	0	0	0	NA	NA	2.59933	0.809764	0.666667	0	0	0	7	22	0	0	NA	NA	SMc03279	NA	NA	7	2.2	5.6	1.6	0	0	354	0	18	20	0	0
medicae	Smed_1222	Chr	transposase IS66	putative transposase number 3 for insertion sequence ISRM28	L	ISRm28.3	Replication recombination and repair	0	1304748	0	762	272	272	0	0	0	1	0	0	0	NA	NA	0	0	0	0	0	0	12	28	0	0	NA	NA	SMc03280	NA	NA	2.6	0.8	3.2	1	0	0	739	0	172	40	0	0
medicae	Smed_1223	Chr	RNA-directed DNA polymerase (Reverse transcriptase)					0	1306022	0	1260	0	0	0	0	0	1	0	NA	NA	NA	NA	0	0	0	0	0	0	NA	NA	NA	NA	NA	NA	NA	NA	NA	NA	NA	NA	NA	NA	NA	NA	NA	NA	NA	NA	NA
medicae	Smed_1224	Chr	transposase IS66					0	1307335	0	874	128	127	0	0	0	1	0	0	0	NA	NA	0.454545	0.136364	0.121212	0	0	0	NA	NA	NA	NA	NA	NA	NA	NA	NA	NA	NA	NA	NA	NA	NA	NA	NA	NA	NA	NA	NA
medicae	Smed_1225	Chr	yecA family protein					0	1308204	0	564	334	334	0	0	0	1	0	0	0	NA	NA	12.9924	2.7803	1.60606	0	0	0	NA	NA	NA	NA	NA	NA	NA	NA	NA	NA	NA	NA	NA	NA	NA	NA	NA	NA	NA	NA	NA
medicae	Smed_1226	Chr	hypothetical protein					0	1308825	0	132	12	12	3	2	3	4	1.04	0.2032	0.2111	0.315	NA	0.454545	0.227273	0.227273	1	0	0	NA	NA	NA	NA	NA	NA	NA	NA	NA	NA	NA	NA	NA	NA	NA	NA	NA	NA	NA	NA	NA
medicae	Smed_1227	Chr	hypothetical protein					0	1308943	0	522	0	0	0	0	0	1	0	NA	NA	NA	NA	0	0	0	0	0	0	NA	NA	NA	NA	NA	NA	NA	NA	NA	NA	NA	NA	NA	NA	NA	NA	NA	NA	NA	NA	NA
medicae	Smed_1228	Chr	hypothetical protein					0	1309461	0	582	0	0	0	0	0	1	0	NA	NA	NA	NA	0	0	0	0	0	0	NA	NA	NA	NA	NA	NA	NA	NA	NA	NA	NA	NA	NA	NA	NA	NA	NA	NA	NA	NA	NA
medicae	Smed_1229	Chr	hypothetical protein					0	1310585	0	549	0	0	0	0	0	1	0	NA	NA	NA	NA	0	0	0	0	0	0	NA	NA	NA	NA	NA	NA	NA	NA	NA	NA	NA	NA	NA	NA	NA	NA	NA	NA	NA	NA	NA
medicae	Smed_1230	Chr	Patatin					0	1311269	0	1077	0	0	0	0	0	1	0	NA	NA	NA	NA	0	0	0	0	0	0	NA	NA	NA	NA	NA	NA	NA	NA	NA	NA	NA	NA	NA	NA	NA	NA	NA	NA	NA	NA	NA
medicae	Smed_1231	Chr	hypothetical protein					0	1312302	0	492	0	0	0	0	0	1	0	NA	NA	NA	NA	0	0	0	0	0	0	NA	NA	NA	NA	NA	NA	NA	NA	NA	NA	NA	NA	NA	NA	NA	NA	NA	NA	NA	NA	NA
medicae	Smed_1232	Chr	hypothetical protein					0	1312774	0	1323	0	0	0	0	0	1	0	NA	NA	NA	NA	0	0	0	0	0	0	NA	NA	NA	NA	NA	NA	NA	NA	NA	NA	NA	NA	NA	NA	NA	NA	NA	NA	NA	NA	NA
medicae	Smed_1233	Chr	ribonucleoside-diphosphate reductase adenosylcobalamin-dependent( EC:1.17.4.1 )	ribonucleotide-diphosphate reductase subunit alpha	F	nrd	Nucleotide transport and metabolism	0	1314286	1	3792	3792	3792	47	2	47	6	0.88	0.0041	0.0038	-0.322	-2.485	2931.94	857.065	669	6	41	0.0158409	27	196	6	41	0.188	225	SMc01237	-0.751	1.062	2920	851	2900.9	841.8	26	175	3792	1	215	67	46	0.005
medicae	Smed_1234	Chr	protein of unknown function DUF72	hypothetical protein	S		Function unknown	0	1318778	1	804	804	804	50	0	50	2	0.3	0.0206	0.0188	-0.39	-2.124	608.963	171.401	126.636	10	40	0.0772784	22	59	10	40	0.111	82	SMc01236	-0.528	0.67	596.5	167.4	594.9	170.3	18	55	804	3	81	19	49	0.037
medicae	Smed_1235	Chr	excinuclease ABC A subunit	excinuclease ABC subunit A	L	uvrA	Replication recombination and repair	0	1319713	0.9904175	2922	2922	2922	140	7	142	7	0.93	0.0162	0.022	1.707	-0.425	2207.98	679.114	532.182	17	120	0.0586868	12	187	17	120	0.02	200	SMc01235	-0.816	2.208	2170.4	662.5	2173.2	659	12	173	2922	3	211	34	139	0.014
medicae	Smed_1236	Chr	single-strand binding protein	single-strand DNA-binding protein	L	ssb	Replication recombination and repair	0	1322921	0.988304	513	513	513	30	0	30	4	0.8	0.0194	0.0269	1.752	-0.828	394.343	113.793	86.8333	5	25	0.0727504	10	24	5	25	0.117	34	SMc01233	-0.539	0.48	373.2	105.1	377.3	108.6	10	23	513	5	37	4	26	0.135
medicae	Smed_1237	Chr	Tetratricopeptide TPR_2 repeat protein					0	1323506	0	2409	2409	2409	9	2	9	3	0.93	0.0016	0.002	1.369	NA	108.985	33.697	25.9394	2	7	0.0848594	NA	NA	NA	NA	NA	NA	NA	NA	NA	NA	NA	NA	NA	NA	NA	NA	NA	NA	NA	NA	NA
medicae	Smed_1238	Chr	NapD-like protein					0	1325958	0	1014	1014	1014	0	0	0	1	0	0	0	NA	NA	35.6616	10.2929	8	0	0	0	NA	NA	NA	NA	NA	NA	NA	NA	NA	NA	NA	NA	NA	NA	NA	NA	NA	NA	NA	NA	NA
medicae	Smed_1239	Chr	sulfatase( EC:3.1.6.8 )					0	1327067	0	1665	1665	1665	0	0	0	1	0	0	0	NA	NA	58.702	16.8434	12.9545	0	0	0	NA	NA	NA	NA	NA	NA	NA	NA	NA	NA	NA	NA	NA	NA	NA	NA	NA	NA	NA	NA	NA
medicae	Smed_1240	Chr	multiple antibiotic resistance (MarC)-related protein	hypothetical protein	U		Intracellular trafficking and secretion	0	1329065	0.984127	630	630	630	33	0	33	4	0.82	0.0173	0.0214	1.064	-1.027	466.221	154.234	126.545	5	28	0.060116	4	39	5	28	0.206	43	SMc01232	-0.755	1.741	461.7	153.1	457.2	152.5	3	36	630	1	44	12	33	0.023
medicae	Smed_1241	Chr	DNA gyrase A subunit( EC:5.99.1.3 )	DNA gyrase subunit A	L	gyrA	Replication recombination and repair	0	1329990	1	2796	2796	2796	23	5	23	6	0.88	0.0027	0.0034	1.167	0.146	2146.34	646.657	510.917	3	20	0.0102416	21	162	3	20	0.25	184	SMc01231	-0.755	1.157	2140.2	643.8	2122.5	637	21	142	2796	0	177	34	23	0
medicae	Smed_1242	Chr	Lytic transglycosylase catalytic	putative transglycosylase transmembrane protein	M		Cell wall/membrane biogenesis	0	1332956	1	987	987	984	8	2	8	7	0.89	0.0027	0.0031	0.575	0.344	756.692	225.399	172	2	6	0.00881475	55	101	2	6	0.264	156	SMc01230	-0.397	0.612	747.4	222.8	736.4	226.1	54	94	984	0	152	22	8	0
medicae	Smed_1243	Chr	GCN5-related N-acetyltransferase( EC:2.3.1.- )	putative acetyltransferase (antibiotic resistance ) protein	M		Cell wall/membrane biogenesis	0	1334015	1	510	510	510	5	1	5	4	0.71	0.0032	0.0034	0.126	0.719	387.972	119.028	95.1667	4	1	0.00278203	20	59	4	1	0.021	79	SMc01229	0.053	11.8	371.9	114.1	371.5	114.4	20	58	509	0	82	3	5	0
medicae	Smed_1244	Chr	aminoglycoside hydroxyurea antibiotic resistance kinase	putative antibiotic resistance (kinase) protein	V		Defense mechanisms	0	1334560	1	819	819	818	5	0	5	4	0.77	0.002	0.0023	0.429	0.635	618.556	196.944	160	4	1	0.00168138	49	86	4	1	0.061	136	SMc01228	0.163	7.02	608.3	194.5	587	188.5	42	78	794	0	131	25	5	0
medicae	Smed_1245	Chr	NADH:flavin oxidoreductase NADH oxidase( EC:1.- )	putative glycerol trinitrate (GTN) reductase protein	C	nerA	Energy production and conversion	0	1335436	1	1122	1122	1122	12	6	12	5	0.67	0.0035	0.0025	-1.222	0.141	847.644	271.356	218.917	6	6	0.00732187	24	100	6	6	0.02	128	SMc01227	-0.306	4.167	835.1	265.9	826.2	265.8	23	83	1122	0	118	31	12	0
medicae	Smed_1246	Chr	regulatory protein ArsR	putative transcription regulator protein	K		Transcription	0	1336608	1	291	291	291	3	0	3	3	0.44	0.0034	0.0035	0.072	-0.854	221.222	66.7778	50.1667	1	2	0.00991765	8	25	1	2	0.442	33	SMc01226	-0.424	1.563	219.1	65.9	211.9	64.1	5	19	291	0	32	9	3	0
medicae	Smed_1247	Chr	transcriptional regulator LysR family	putative transcription regulator protein	K		Transcription	0	1337537	1	897	897	897	2	1	2	3	0.53	0.0007	0.0006	-0.382	-0.988	702.889	191.111	138	0	2	0.00346541	2	74	0	2	0.949	NA	SMc01225	-0.974	0	702.9	191.1	701.5	189.2	2	66	897	0	71	11	2	0
medicae	Smed_1248	Chr	thioredoxin reductase( EC:1.8.1.9 )	thioredoxin reductase protein	O	trxB	Posttranslational modification protein turnover chaperones	0	1338665	1	975	975	975	5	1	5	5	0.67	0.0017	0.0017	0.092	-1.172	744	228	185.833	0	5	0.00726183	8	86	0	5	0.65	NA	SMc01224	-0.915	0	742	227	735.6	223.6	4	77	975	1	86	18	5	0.012
medicae	Smed_1249	Chr	putative transcriptional regulator AsnC family	putative transcription regulator protein	K		Transcription	0	1340078	1	471	471	471	1	0	1	2	0.55	0.0007	0.0012	1.486	0	356.444	111.556	88	0	1	0.00296838	3	29	0	1	0.909	NA	SMc01223	-0.906	0	356.6	111.4	357.4	110.6	3	24	471	0	29	7	1	0
medicae	Smed_1250	Chr	glycosyl transferase family 2	putative lipopolysaccharide core biosynthesis glycosyl transferase protein	M	lpsC	Cell wall/membrane biogenesis	0	1340646	1	813	813	813	2	0	2	2	0.3	0.0008	0.0007	-0.248	0.719	624.889	185.111	139.167	1	1	0.00178887	19	73	1	1	0.339	92	SMc01222	-0.293	3.842	625.2	184.9	624.6	182.3	18	67	813	0	87	15	2	0
medicae	Smed_1251	Chr	Phosphatidylserine decarboxylase	putative lipopolysaccharide core biosynthesis glycosyl transferase protein	M	lpsD	Cell wall/membrane biogenesis	0	1341477	1	1032	1032	1032	2	2	2	2	0.17	0.0006	0.0003	-1.451	0.449	791.889	237.111	183	0	2	0.00279311	37	104	0	2	0.548	NA	SMc01221	-0.738	0	789.2	236.9	777.1	236.8	32	95	1032	1	131	30	1	0.008
medicae	Smed_1252	Chr	Phosphatidylserine decarboxylase	putative lipopolysaccharide core biosynthesis glycosyl transferase protein	M	lpsE	Cell wall/membrane biogenesis	0	1342505	1	1023	1023	1023	3	1	3	4	0.74	0.001	0.001	0.072	-1.214	781.222	238.778	190	2	1	0.00138681	33	116	2	1	0.121	149	SMc01220	-0.112	7.03	778.9	238.1	772.8	238.1	30	108	1023	0	142	24	3	0
medicae	Smed_1253	Chr	glycosyl transferase group 1	putative lipopolysaccharide core biosynthesis mannosyltransferase protein	M	lpsB	Cell wall/membrane biogenesis	0	1343557	1	1056	1056	1056	4	2	4	5	0.67	0.0013	0.0009	-1.023	0.743	791.06	261.94	218.833	3	1	0.00126418	36	104	3	1	0.056	140	SMc01219	0.007	8.667	787.4	259.6	780.7	250.9	31	91	1056	0	132	31	4	0
medicae	Smed_1254	Chr	transcription elongation factor GreA	transcription elongation factor GreA	K	greA	Transcription	0	1344698	1	477	477	477	0	0	0	1	0	0	0	NA	NA	374	100	73	0	0	0	0	21	0	0	NA	NA	SMc01218	NA	NA	373.9	100.1	373.1	100.6	0	21	477	0	21	1	0	0
medicae	Smed_1255	Chr	major facilitator superfamily MFS_1	putative transport transmembrane protein	G		Carbohydrate transport and metabolism	0	1345464	1	1479	1479	1479	9	8	9	6	0.76	0.002	0.0011	-1.83	-1.324	1092.54	383.208	319.833	5	4	0.00345649	94	166	5	4	0.135	263	SMc01217	-0.083	2.207	1073.2	377	1043.7	369.6	85	149	1470	0	259	41	9	0
medicae	Smed_1256	Chr	hypothetical protein					0	1346887	1	312	312	312	2	0	2	2	0.3	0.0021	0.0019	-0.248	NA	236.833	72.1667	57.8333	1	1	0.00458854	NA	NA	NA	NA	NA	NA	NA	NA	NA	NA	NA	NA	NA	NA	NA	NA	NA	NA	NA	NA	NA
medicae	Smed_1257	Chr	carbamoyl-phosphate synthase large subunit( EC:6.3.5.5 )	carbamoyl phosphate synthase large subunit	E	carB	Amino acid transport and metabolism	0	1347330	1	3492	3492	3492	11	5	11	5	0.82	0.001	0.0011	0.304	0.36	2677.05	811.954	642	2	9	0.00367047	21	281	2	9	0.151	302	SMc01215	-0.749	2.974	2672.3	810.7	2656.1	806.5	17	255	3492	0	282	57	11	0
medicae	Smed_1258	Chr	Alcohol dehydrogenase GroES domain protein( EC:1.1.1.14 )	putative zinc-containing alcohol dehydrogenase protein	E		Amino acid transport and metabolism	0	1351031	1	1035	1035	1035	10	5	10	5	0.67	0.0032	0.0024	-1.065	0.086	770.843	261.157	215.667	5	5	0.00633984	29	118	5	5	0.032	147	SMc01214	-0.303	4.069	766.7	259.5	763.9	261.2	27	106	1035	0	139	23	10	0
medicae	Smed_1259	Chr	protein of unknown function zinc metallopeptidase putative	hypothetical protein	R		General function prediction only	0	1352284	1	936	936	936	4	1	4	5	0.79	0.0014	0.0015	0.104	-0.514	724.713	208.287	159.25	2	2	0.00317964	9	71	2	2	0.075	81	SMc01213	-0.388	7.889	724.1	208	715.6	203.4	8	64	933	0	76	15	4	0
medicae	Smed_1260	Chr	aldo keto reductase( EC:1.1.1.65 )					0	1353263	0.957958	999	999	999	16	3	16	5	0.91	0.0054	0.0056	0.179	NA	742.364	229.182	182.015	10	4	0.0058692	NA	NA	NA	NA	NA	NA	NA	NA	NA	NA	NA	NA	NA	NA	NA	NA	NA	NA	NA	NA	NA
medicae	Smed_1261	Chr	transcriptional regulator LysR family					0	1354379	1	909	909	909	3	1	3	4	0.71	0.0011	0.001	-0.379	NA	678.102	227.898	185.167	3	0	0	NA	NA	NA	NA	NA	NA	NA	NA	NA	NA	NA	NA	NA	NA	NA	NA	NA	NA	NA	NA	NA
medicae	Smed_1262	Chr	major facilitator superfamily MFS_1	putative transport transmembrane protein	G		Carbohydrate transport and metabolism	0	1355444	1	1266	1266	1266	3	2	3	4	0.64	0.0008	0.0007	-0.429	-1.978	955.787	307.213	252	1	2	0.00215576	39	129	1	2	0.416	170	SMc01212	-0.435	1.654	950.6	306.7	928.1	303.6	39	121	1245	0	167	17	3	0
medicae	Smed_1263	Chr	MATE efflux family protein	hypothetical protein	V		Defense mechanisms	0	1356867	1	1404	1404	1404	4	4	4	4	0.45	0.0009	0.0005	-1.747	0.572	1051.61	349.389	291.083	2	2	0.00189553	28	166	2	2	0.098	194	SMc01211	-0.356	5.929	1046.8	348.2	1039.8	345.4	27	150	1404	0	180	32	4	0
medicae	Smed_1264	Chr	pantetheine-phosphate adenylyltransferase( EC:2.7.7.3 )	phosphopantetheine adenylyltransferase	H	coaD	Coenzyme transport and metabolism	0	1358823	1	546	546	546	1	0	1	2	0.41	0.0006	0.0007	0.541	0.609	410.556	132.444	107	0	1	0.00250021	4	49	0	1	0.926	NA	SMc01209	-0.925	0	404.2	130.5	371.7	120.1	4	49	492	0	53	2	1	0
medicae	Smed_1265	Chr	peptidyl-prolyl cis-trans isomerase cyclophilin type( EC:5.2.1.8 )	putative peptidyl-prolyl cis-trans isomerase A signal peptide protein	O	ppiA	Posttranslational modification protein turnover chaperones	0	1359393	1	591	591	591	2	2	2	2	0.17	0.0011	0.0006	-1.451	-3.72	453.713	134.287	106	0	2	0.00493181	10	42	0	2	0.661	NA	SMc01700	-0.808	0	449.5	132.3	436.6	125.9	9	42	573	0	54	3	2	0
medicae	Smed_1266	Chr	peptidyl-prolyl cis-trans isomerase cyclophilin type( EC:5.2.1.8 )	putative peptidyl-prolyl cis-trans isomerase B protein	O	ppiB	Posttranslational modification protein turnover chaperones	0	1360008	1	510	510	510	2	2	2	3	0.32	0.0013	0.0007	-1.451	-2.246	395.278	111.722	87	0	2	0.0059279	7	32	0	2	0.684	NA	SMc01208	-0.821	0	395.4	111.6	395.7	110.7	7	32	510	0	39	4	2	0
medicae	Smed_1267	Chr	Queuosine biosynthesis protein( EC:5.- )	S-adenosylmethionine:tRNA ribosyltransferase-isomerase	J	queA	Translation	0	1360595	1	1083	1083	1083	2	2	2	3	0.32	0.0006	0.0003	-1.451	0.338	810.056	269.944	220.083	1	1	0.00122669	27	93	1	1	0.357	120	SMc01207	-0.275	3.444	808.2	268.8	808	265.9	24	87	1083	0	115	22	2	0
medicae	Smed_1268	Chr	queuine tRNA-ribosyltransferase( EC:2.4.2.29 )	queuine tRNA-ribosyltransferase	J	tgt	Translation	0	1361678	1	1131	1131	1131	4	4	4	4	0.45	0.0012	0.0006	-1.747	0.449	864.833	263.167	208	2	2	0.00251657	19	102	2	2	0.116	121	SMc01206	-0.343	5.368	859.9	262.1	852	260.8	19	93	1131	0	116	17	4	0
medicae	Smed_1269	Chr	short-chain dehydrogenase reductase SDR	putative transmembrane oxidoreductase protein	R		General function prediction only	0	1362916	1	885	885	885	1	0	1	2	0.55	0.0004	0.0006	1.486	0	646.722	235.278	198	1	0	0	43	88	1	0	0.333	NA	SMc01204	0.328	NA	644.8	234.2	630.6	227.8	38	77	885	0	121	30	1	0
medicae	Smed_1270	Chr	hypothetical protein					0	1363797	1	786	786	786	1	1	1	2	0.17	0.0004	0.0002	-1.141	NA	584.556	198.444	160.917	1	0	0	NA	NA	NA	NA	NA	NA	NA	NA	NA	NA	NA	NA	NA	NA	NA	NA	NA	NA	NA	NA	NA
medicae	Smed_1271	Chr	Isoprenylcysteine carboxyl methyltransferase	hypothetical protein	O		Posttranslational modification protein turnover chaperones	0	1364593	1	588	588	588	0	0	0	1	0	0	0	NA	NA	444.667	140.333	113	0	0	0	17	59	0	0	NA	NA	SMc01203	NA	NA	442.7	139.3	443.2	138.8	17	58	588	0	75	2	0	0
medicae	Smed_1272	Chr	putative lipoprotein	putative lipoprotein	X		Not in COGs	0	1365350	1	585	585	585	1	1	1	2	0.17	0.0006	0.0003	-1.141	NA	444.898	137.102	109	0	1	0.00241528	15	54	0	1	0.786	NA	SMc01202	-0.783	0	438.4	134.6	435.3	131.7	15	48	585	0	69	12	1	0
medicae	Smed_1273	Chr	ErfK YbiS YcfS YnhG family protein	hypothetical protein	S		Function unknown	0	1366425	1	582	582	582	1	0	1	2	0.3	0.0006	0.0005	-0.195	NA	435.944	143.056	117	0	1	0.00231476	20	52	0	1	0.726	NA	SMc01200	-0.722	0	434.1	141.9	430.6	139	18	46	582	0	68	10	1	0
medicae	Smed_1274	Chr	short-chain dehydrogenase reductase SDR	putative oxidoreductase protein	I		Lipid transport and metabolism	0	1367174	1	756	756	756	2	2	2	3	0.32	0.0009	0.0004	-1.451	-2.246	566.944	186.056	152.083	1	1	0.00177979	14	82	1	1	0.262	96	SMc01698	-0.354	5.857	564.3	185.7	564.3	185.7	14	78	756	0	94	8	2	0
medicae	Smed_1275	Chr	major facilitator superfamily MFS_1					0	1368013	1	1167	1167	1167	6	4	6	5	0.74	0.0017	0.0013	-0.905	NA	860.546	303.454	255	5	1	0.00109123	NA	NA	NA	NA	NA	NA	NA	NA	NA	NA	NA	NA	NA	NA	NA	NA	NA	NA	NA	NA	NA
medicae	Smed_1276	Chr	transcriptional regulator domain protein	hypothetical protein	R		General function prediction only	0	1369417	1	1500	1500	1500	12	5	12	6	0.86	0.0026	0.0023	-0.629	-0.241	1127.28	369.722	294	5	7	0.0062695	100	165	5	7	0.225	265	SMc01198	-0.206	1.179	1114.9	364.1	1030.6	394.5	202	36	1500	0	257	45	12	0
medicae	Smed_1277	Chr	glutathione-dependent formaldehyde-activating GFA					0	1370954	1	393	393	393	1	0	1	2	0.41	0.0008	0.001	0.541	NA	299.111	90.8889	70	0	1	0.00364334	NA	NA	NA	NA	NA	NA	NA	NA	NA	NA	NA	NA	NA	NA	NA	NA	NA	NA	NA	NA	NA
medicae	Smed_1278	Chr	hypothetical protein					0	1371613	1	1815	1815	1815	15	3	15	6	0.76	0.0027	0.0035	1.273	NA	1351.47	460.528	380.833	6	9	0.00647139	NA	NA	NA	NA	NA	NA	NA	NA	NA	NA	NA	NA	NA	NA	NA	NA	NA	NA	NA	NA	NA
medicae	Smed_1279	Chr	type III effector Hrp-dependent outers					0	1373424	1	1299	1299	1299	6	1	6	4	0.71	0.0015	0.0016	0.229	NA	975.306	320.694	260.833	4	2	0.00206514	NA	NA	NA	NA	NA	NA	NA	NA	NA	NA	NA	NA	NA	NA	NA	NA	NA	NA	NA	NA	NA
medicae	Smed_1280	Chr	protein of unknown function DUF899 thioredoxin family protein					0	1374953	1	762	762	762	4	2	4	4	0.56	0.0017	0.0012	-1.023	NA	591.833	167.167	129.083	4	0	0	NA	NA	NA	NA	NA	NA	NA	NA	NA	NA	NA	NA	NA	NA	NA	NA	NA	NA	NA	NA	NA
medicae	Smed_1281	Chr	chaperonin GroEL					0	1375786	1	1629	1629	1629	8	0	8	4	0.71	0.0016	0.002	0.986	NA	1241.24	384.759	309.083	4	4	0.00344256	NA	NA	NA	NA	NA	NA	NA	NA	NA	NA	NA	NA	NA	NA	NA	NA	NA	NA	NA	NA	NA
medicae	Smed_1282	Chr	chaperonin Cpn10					0	1377460	1	315	315	315	1	1	1	2	0.17	0.0011	0.0005	-1.141	NA	245.278	66.7222	50.0833	1	0	0	NA	NA	NA	NA	NA	NA	NA	NA	NA	NA	NA	NA	NA	NA	NA	NA	NA	NA	NA	NA	NA
medicae	Smed_1283	Chr	Usg family protein					0	1378047	1	273	273	273	0	0	0	1	0	0	0	NA	NA	212.722	57.2778	41	0	0	0	NA	NA	NA	NA	NA	NA	NA	NA	NA	NA	NA	NA	NA	NA	NA	NA	NA	NA	NA	NA	NA
medicae	Smed_1284	Chr	hypothetical protein					0	1378416	1	291	291	291	4	0	4	2	0.41	0.0046	0.0056	0.828	NA	222.25	65.75	50.25	2	2	0.0100727	NA	NA	NA	NA	NA	NA	NA	NA	NA	NA	NA	NA	NA	NA	NA	NA	NA	NA	NA	NA	NA
medicae	Smed_1285	Chr	NADH:flavin oxidoreductase NADH oxidase					0	1378802	1	2095	2095	2094	6	4	6	4	0.56	0.0009	0.0007	-0.964	NA	1571.92	510.083	414.083	4	2	0.00129837	NA	NA	NA	NA	NA	NA	NA	NA	NA	NA	NA	NA	NA	NA	NA	NA	NA	NA	NA	NA	NA
medicae	Smed_1286	Chr	Integrase catalytic region					0	1381534	0	1374	258	258	2	1	2	4	0.86	0.004	0.0041	0.092	NA	36.6768	12.596	10.303	1	1	0.0292107	NA	NA	NA	NA	NA	NA	NA	NA	NA	NA	NA	NA	NA	NA	NA	NA	NA	NA	NA	NA	NA
medicae	Smed_1287	Chr	Integrase catalytic region					0	1383033	0	1002	0	0	0	0	0	1	0	NA	NA	NA	NA	0	0	0	0	0	0	NA	NA	NA	NA	NA	NA	NA	NA	NA	NA	NA	NA	NA	NA	NA	NA	NA	NA	NA	NA	NA
medicae	Smed_1288	Chr	beta-lactamase domain protein	hypothetical protein	R		General function prediction only	0	1384194	0.9415205	855	855	855	1	0	1	2	0.41	0.0004	0.0005	0.541	0.609	627.485	189.97	148.167	0	1	0.00174312	26	72	0	1	0.737	NA	SMc01194	-0.735	0	625.7	188.9	606.7	182.7	13	61	837	0	92	18	1	0
medicae	Smed_1289	Chr	hydrolase TatD family( EC:3.1.21.- )	hypothetical protein	L		Replication recombination and repair	0	1385052	1	780	780	780	1	0	1	2	0.41	0.0004	0.0005	0.541	0.609	595.111	181.889	141	1	0	0	16	77	1	0	0.181	NA	SMc01193	0.172	NA	595.1	181.9	591.9	182.1	13	73	780	0	88	12	1	0
medicae	Smed_1290	Chr	methionyl-tRNA synthetase( EC:6.1.1.10 )	methionyl-tRNA synthetase	J	metG	Translation	0	1385846	1	1551	1551	1551	4	2	4	5	0.74	0.0009	0.0006	-1.023	0.743	1194.22	353.778	275	2	2	0.00187202	17	116	2	2	0.084	133	SMc01192	-0.372	6.824	1194.3	353.7	1177.1	346.2	12	99	1551	0	121	43	4	0
medicae	Smed_1291	Chr	putative DNA polymerase III delta' subunit protein( EC:2.7.7.7 )	DNA polymerase III subunit delta'	L		Replication recombination and repair	0	1387600	1	1032	1032	1032	4	2	4	5	0.74	0.0013	0.0009	-1.023	0.743	776.806	252.194	197.75	4	0	0	41	122	4	0	0.005	NA	SMc01190	0.252	NA	772	251	761.7	248.6	38	111	1032	0	154	28	4	0
medicae	Smed_1292	Chr	dTMP kinase( EC:2.7.4.9 )	putative thymidylate kinase dTMP kinase protein	F	tmk	Nucleotide transport and metabolism	0	1388628	1	705	705	705	1	1	1	2	0.17	0.0005	0.0002	-1.141	0.338	527.722	174.278	142	1	0	0	20	68	1	0	0.236	NA	SMc01189	0.227	NA	527.7	174.3	523	173	19	66	705	0	87	8	1	0
medicae	Smed_1293	Chr	Serine-type D-Ala-D-Ala carboxypeptidase( EC:3.4.16.4 )	putative penicillin-binding precursor (D-alanyl-D-alanine carboxypeptidase fraction A) transmembrane protein	M	dac	Cell wall/membrane biogenesis	0	1389390	1	1155	1155	1155	4	1	4	5	0.83	0.0011	0.001	-0.379	-0.171	873.278	278.722	228	2	2	0.00237612	30	105	2	2	0.189	135	SMc01188	-0.278	3.5	871	278	865.4	277.5	29	100	1155	0	130	20	4	0
medicae	Smed_1294	Chr	rare lipoprotein A	putative rare lipoprotein A precursor	M	rlpA	Cell wall/membrane biogenesis	0	1390601	1	1041	1041	1041	2	1	2	3	0.53	0.0006	0.0006	-0.382	0.629	784.611	253.389	206	2	0	0	51	87	2	0	0.142	NA	SMc01187	0.37	NA	784.9	253.1	777.9	247.7	48	81	1041	0	136	14	2	0
medicae	Smed_1295	Chr	hypothetical protein					0	1392328	0	225	215	215	3	3	3	1	0.48	0.0109	0.0109	0	NA	0.939394	0.287879	0.227273	2	1	2.31579	NA	NA	NA	NA	NA	NA	NA	NA	NA	NA	NA	NA	NA	NA	NA	NA	NA	NA	NA	NA	NA
medicae	Smed_1296	Chr	hypothetical protein					0	1392610	0	246	246	243	24	21	24	1	0.72	0.0485	0.0436	-0.661	NA	23.1494	8.53241	7.45455	6	18	1.02795	NA	NA	NA	NA	NA	NA	NA	NA	NA	NA	NA	NA	NA	NA	NA	NA	NA	NA	NA	NA	NA
medicae	Smed_1297	Chr	hypothetical protein					0	1393030	0	327	5	5	0	0	0	1	0	0	0	NA	NA	0	0	0	0	0	0	NA	NA	NA	NA	NA	NA	NA	NA	NA	NA	NA	NA	NA	NA	NA	NA	NA	NA	NA	NA	NA
medicae	Smed_1298	Chr	hypothetical protein					0	1393439	0	273	131	131	0	0	0	1	0	0	0	NA	NA	0	0	0	0	0	0	NA	NA	NA	NA	NA	NA	NA	NA	NA	NA	NA	NA	NA	NA	NA	NA	NA	NA	NA	NA	NA
medicae	Smed_1299	Chr	hypothetical protein					0	1393900	0	2070	2023	2023	0	0	0	1	0	0	0	NA	NA	0	0	0	0	0	0	NA	NA	NA	NA	NA	NA	NA	NA	NA	NA	NA	NA	NA	NA	NA	NA	NA	NA	NA	NA	NA
medicae	Smed_1300	Chr	hypothetical protein					0	1395969	0	315	0	0	0	0	0	1	0	NA	NA	NA	NA	0	0	0	0	0	0	NA	NA	NA	NA	NA	NA	NA	NA	NA	NA	NA	NA	NA	NA	NA	NA	NA	NA	NA	NA	NA
medicae	Smed_1301	Chr	hypothetical protein					0	1396280	0	261	156	156	11	11	11	1	0.72	0.0351	0.0301	-0.887	NA	11.4015	2.96212	2.31818	1	10	1.68675	NA	NA	NA	NA	NA	NA	NA	NA	NA	NA	NA	NA	NA	NA	NA	NA	NA	NA	NA	NA	NA
medicae	Smed_1302	Chr	hypothetical protein					0	1396640	0	333	328	328	0	0	0	1	0	0	0	NA	NA	0	0	0	0	0	0	NA	NA	NA	NA	NA	NA	NA	NA	NA	NA	NA	NA	NA	NA	NA	NA	NA	NA	NA	NA	NA
medicae	Smed_1303	Chr	hypothetical protein					0	1397015	0	195	0	0	0	0	0	1	0	NA	NA	NA	NA	0	0	0	0	0	0	NA	NA	NA	NA	NA	NA	NA	NA	NA	NA	NA	NA	NA	NA	NA	NA	NA	NA	NA	NA	NA
medicae	Smed_1304	Chr	hypothetical protein					0	1397300	0	444	0	0	0	0	0	1	0	NA	NA	NA	NA	0	0	0	0	0	0	NA	NA	NA	NA	NA	NA	NA	NA	NA	NA	NA	NA	NA	NA	NA	NA	NA	NA	NA	NA	NA
medicae	Smed_1305	Chr	DNA polymerase LigD ligase region( EC:6.5.1.1 )					0	1397752	0.2044574	1032	811	811	57	25	60	8	1.03	0.0333	0.035	0.327	NA	192.854	55.6911	43.0985	19	33	0.28226	NA	NA	NA	NA	NA	NA	NA	NA	NA	NA	NA	NA	NA	NA	NA	NA	NA	NA	NA	NA	NA
medicae	Smed_1306	Chr	hypothetical protein					0	1398855	0	453	453	453	68	45	69	4	1.06	0.0756	0.0748	-0.067	NA	46.1397	14.0421	10.7197	15	52	1.84277	NA	NA	NA	NA	NA	NA	NA	NA	NA	NA	NA	NA	NA	NA	NA	NA	NA	NA	NA	NA	NA
medicae	Smed_1307	Chr	hypothetical protein					0	1399300	0	216	34	34	4	5	5	3	1.05	0.0725	0.0588	-1.036	NA	2.12121	0.469697	0.272727	1	2	2.18323	NA	NA	NA	NA	NA	NA	NA	NA	NA	NA	NA	NA	NA	NA	NA	NA	NA	NA	NA	NA	NA
medicae	Smed_1308	Chr	hypothetical protein					0	1400014	0	633	0	0	0	0	0	1	0	NA	NA	NA	NA	0	0	0	0	0	0	NA	NA	NA	NA	NA	NA	NA	NA	NA	NA	NA	NA	NA	NA	NA	NA	NA	NA	NA	NA	NA
medicae	Smed_1309	Chr	hypothetical protein					0	1400801	0	237	0	0	0	0	0	1	0	NA	NA	NA	NA	0	0	0	0	0	0	NA	NA	NA	NA	NA	NA	NA	NA	NA	NA	NA	NA	NA	NA	NA	NA	NA	NA	NA	NA	NA
medicae	Smed_1310	Chr	hypothetical protein					0	1401717	0	291	139	139	0	0	0	1	0	0	0	NA	NA	4.32828	1.21717	0.878788	0	0	0	NA	NA	NA	NA	NA	NA	NA	NA	NA	NA	NA	NA	NA	NA	NA	NA	NA	NA	NA	NA	NA
medicae	Smed_1311	Chr	hypothetical protein					0	1402004	0	405	405	405	41	28	42	1	0.72	0.0559	0.0565	0.088	NA	38.6296	10.0522	7.65909	10	30	1.56999	NA	NA	NA	NA	NA	NA	NA	NA	NA	NA	NA	NA	NA	NA	NA	NA	NA	NA	NA	NA	NA
medicae	Smed_1312	Chr	Peptidoglycan-binding domain 1 protein					0	1402405	0	924	468	468	26	24	27	1	0.72	0.04	0.0388	-0.287	NA	14.5421	4.50337	3.69697	6	19	3.02158	NA	NA	NA	NA	NA	NA	NA	NA	NA	NA	NA	NA	NA	NA	NA	NA	NA	NA	NA	NA	NA
medicae	Smed_1313	Chr	hypothetical protein					0	1403501	0	900	0	0	0	0	0	1	0	NA	NA	NA	NA	0	0	0	0	0	0	NA	NA	NA	NA	NA	NA	NA	NA	NA	NA	NA	NA	NA	NA	NA	NA	NA	NA	NA	NA	NA
medicae	Smed_1314	Chr	hypothetical protein					0	1404562	0	2451	0	0	0	0	0	1	0	NA	NA	NA	NA	0	0	0	0	0	0	NA	NA	NA	NA	NA	NA	NA	NA	NA	NA	NA	NA	NA	NA	NA	NA	NA	NA	NA	NA	NA
medicae	Smed_1315	Chr	hypothetical protein					0	1407085	0	2109	957	957	0	0	0	1	0	0	0	NA	NA	34.1566	10.7071	8.68182	0	0	0	NA	NA	NA	NA	NA	NA	NA	NA	NA	NA	NA	NA	NA	NA	NA	NA	NA	NA	NA	NA	NA
medicae	Smed_1316	Chr	hypothetical protein					0	1409194	0	321	0	0	0	0	0	1	0	NA	NA	NA	NA	0	0	0	0	0	0	NA	NA	NA	NA	NA	NA	NA	NA	NA	NA	NA	NA	NA	NA	NA	NA	NA	NA	NA	NA	NA
medicae	Smed_1317	Chr	hypothetical protein					0	1409663	0	606	0	0	0	0	0	1	0	NA	NA	NA	NA	0	0	0	0	0	0	NA	NA	NA	NA	NA	NA	NA	NA	NA	NA	NA	NA	NA	NA	NA	NA	NA	NA	NA	NA	NA
medicae	Smed_1318	Chr	hypothetical protein					0	1410293	0	438	126	126	0	0	0	1	0	0	0	NA	NA	4.10101	1.17172	0.893939	0	0	0	NA	NA	NA	NA	NA	NA	NA	NA	NA	NA	NA	NA	NA	NA	NA	NA	NA	NA	NA	NA	NA
medicae	Smed_1319	Chr	hypothetical protein					0	1410720	0	180	130	112	0	0	0	1	0	0	0	NA	NA	3.39731	0.875421	0.590909	0	0	0	NA	NA	NA	NA	NA	NA	NA	NA	NA	NA	NA	NA	NA	NA	NA	NA	NA	NA	NA	NA	NA
medicae	Smed_1320	Chr	hypothetical protein					0	1410909	0	705	467	467	0	0	0	1	0	0	0	NA	NA	17.1288	5.59848	4.62121	0	0	0	NA	NA	NA	NA	NA	NA	NA	NA	NA	NA	NA	NA	NA	NA	NA	NA	NA	NA	NA	NA	NA
medicae	Smed_1321	Chr	phage tape measure protein					0	1411610	0	2283	598	598	0	0	0	1	0	0	0	NA	NA	18.8939	5.83333	4.45455	0	0	0	NA	NA	NA	NA	NA	NA	NA	NA	NA	NA	NA	NA	NA	NA	NA	NA	NA	NA	NA	NA	NA
medicae	Smed_1322	Chr	hypothetical protein					0	1413969	0	288	0	0	0	0	0	1	0	NA	NA	NA	NA	0	0	0	0	0	0	NA	NA	NA	NA	NA	NA	NA	NA	NA	NA	NA	NA	NA	NA	NA	NA	NA	NA	NA	NA	NA
medicae	Smed_1323	Chr	hypothetical protein					0	1414468	0	357	119	119	0	0	0	1	0	0	0	NA	NA	4.04545	1.13636	0.863636	0	0	0	NA	NA	NA	NA	NA	NA	NA	NA	NA	NA	NA	NA	NA	NA	NA	NA	NA	NA	NA	NA	NA
medicae	Smed_1324	Chr	hypothetical protein					0	1414824	0	438	59	59	0	0	0	1	0	0	0	NA	NA	1.78788	0.530303	0.409091	0	0	0	NA	NA	NA	NA	NA	NA	NA	NA	NA	NA	NA	NA	NA	NA	NA	NA	NA	NA	NA	NA	NA
medicae	Smed_1325	Chr	gene transfer agent					0	1415302	0	417	0	0	0	0	0	1	0	NA	NA	NA	NA	0	0	0	0	0	0	NA	NA	NA	NA	NA	NA	NA	NA	NA	NA	NA	NA	NA	NA	NA	NA	NA	NA	NA	NA	NA
medicae	Smed_1326	Chr	phage protein HK97 gp10 family					0	1415718	0	483	221	221	0	0	0	1	0	0	0	NA	NA	7.00253	2.17929	1.75758	0	0	0	NA	NA	NA	NA	NA	NA	NA	NA	NA	NA	NA	NA	NA	NA	NA	NA	NA	NA	NA	NA	NA
medicae	Smed_1327	Chr	phage head-tail adaptor putative					0	1416197	0	351	129	129	0	0	0	1	0	0	0	NA	NA	6.96717	2.21465	1.83333	0	0	0	NA	NA	NA	NA	NA	NA	NA	NA	NA	NA	NA	NA	NA	NA	NA	NA	NA	NA	NA	NA	NA
medicae	Smed_1328	Chr	hypothetical protein					0	1416698	0	411	0	0	0	0	0	1	0	NA	NA	NA	NA	0	0	0	0	0	0	NA	NA	NA	NA	NA	NA	NA	NA	NA	NA	NA	NA	NA	NA	NA	NA	NA	NA	NA	NA	NA
medicae	Smed_1329	Chr	hypothetical protein					0	1417110	0	294	290	290	0	0	0	1	0	0	0	NA	NA	0	0	0	0	0	0	NA	NA	NA	NA	NA	NA	NA	NA	NA	NA	NA	NA	NA	NA	NA	NA	NA	NA	NA	NA	NA
medicae	Smed_1330	Chr	hypothetical protein					0	1417413	0	1338	606	606	0	0	0	1	0	0	0	NA	NA	0	0	0	0	0	0	NA	NA	NA	NA	NA	NA	NA	NA	NA	NA	NA	NA	NA	NA	NA	NA	NA	NA	NA	NA	NA
medicae	Smed_1331	Chr	hypothetical protein					0	1418754	0	363	347	347	0	0	0	1	0	0	0	NA	NA	0	0	0	0	0	0	NA	NA	NA	NA	NA	NA	NA	NA	NA	NA	NA	NA	NA	NA	NA	NA	NA	NA	NA	NA	NA
medicae	Smed_1332	Chr	phage conserved hypothetical protein phiE125 gp8					0	1419135	0	573	521	521	0	0	0	1	0	0	0	NA	NA	0	0	0	0	0	0	NA	NA	NA	NA	NA	NA	NA	NA	NA	NA	NA	NA	NA	NA	NA	NA	NA	NA	NA	NA	NA
medicae	Smed_1333	Chr	hypothetical protein					0	1419923	0	390	318	318	0	0	0	1	0	0	0	NA	NA	0	0	0	0	0	0	NA	NA	NA	NA	NA	NA	NA	NA	NA	NA	NA	NA	NA	NA	NA	NA	NA	NA	NA	NA	NA
medicae	Smed_1334	Chr	phage major capsid protein HK97 family					0	1420375	0	1275	1275	1275	0	0	0	1	0	0	0	NA	NA	0	0	0	0	0	0	NA	NA	NA	NA	NA	NA	NA	NA	NA	NA	NA	NA	NA	NA	NA	NA	NA	NA	NA	NA	NA
medicae	Smed_1335	Chr	phage prohead protease HK97 family					0	1421695	0	732	510	510	0	0	0	1	0	0	0	NA	NA	0	0	0	0	0	0	NA	NA	NA	NA	NA	NA	NA	NA	NA	NA	NA	NA	NA	NA	NA	NA	NA	NA	NA	NA	NA
medicae	Smed_1336	Chr	phage portal protein HK97 family					0	1422413	0	1254	1236	1236	0	0	0	1	0	0	0	NA	NA	0	0	0	0	0	0	NA	NA	NA	NA	NA	NA	NA	NA	NA	NA	NA	NA	NA	NA	NA	NA	NA	NA	NA	NA	NA
medicae	Smed_1337	Chr	phage Terminase					0	1423684	0	1476	1289	1289	0	0	0	1	0	0	0	NA	NA	0	0	0	0	0	0	NA	NA	NA	NA	NA	NA	NA	NA	NA	NA	NA	NA	NA	NA	NA	NA	NA	NA	NA	NA	NA
medicae	Smed_1338	Chr	phage terminase small subunit putative P27 family					0	1425279	0	471	471	471	0	0	0	1	0	0	0	NA	NA	0	0	0	0	0	0	NA	NA	NA	NA	NA	NA	NA	NA	NA	NA	NA	NA	NA	NA	NA	NA	NA	NA	NA	NA	NA
medicae	Smed_1339	Chr	hypothetical protein					0	1425862	0	342	342	342	1	1	1	1	0.33	0.0029	0.0029	0	NA	0.452862	0.138047	0.0909091	1	0	0	NA	NA	NA	NA	NA	NA	NA	NA	NA	NA	NA	NA	NA	NA	NA	NA	NA	NA	NA	NA	NA
medicae	Smed_1340	Chr	hypothetical protein					0	1426220	0	183	183	183	4	4	4	1	0.33	0.0219	0.0219	0	NA	0.424242	0.121212	0.0984848	3	1	8.25	NA	NA	NA	NA	NA	NA	NA	NA	NA	NA	NA	NA	NA	NA	NA	NA	NA	NA	NA	NA	NA
medicae	Smed_1341	Chr	hypothetical protein					0	1426425	0	234	234	234	0	0	0	1	0	0	0	NA	NA	0	0	0	0	0	0	NA	NA	NA	NA	NA	NA	NA	NA	NA	NA	NA	NA	NA	NA	NA	NA	NA	NA	NA	NA	NA
medicae	Smed_1342	Chr	hypothetical protein					0	1426890	0	1161	674	674	3	3	3	1	0.72	0.0027	0.0026	-0.264	NA	38.8897	11.6557	9.27273	1	2	0.098378	NA	NA	NA	NA	NA	NA	NA	NA	NA	NA	NA	NA	NA	NA	NA	NA	NA	NA	NA	NA	NA
medicae	Smed_1343	Chr	hypothetical protein					0	1428051	0	402	0	0	0	0	0	1	0	NA	NA	NA	NA	0	0	0	0	0	0	NA	NA	NA	NA	NA	NA	NA	NA	NA	NA	NA	NA	NA	NA	NA	NA	NA	NA	NA	NA	NA
medicae	Smed_1344	Chr	hypothetical protein					0	1428449	0	315	0	0	0	0	0	1	0	NA	NA	NA	NA	0	0	0	0	0	0	NA	NA	NA	NA	NA	NA	NA	NA	NA	NA	NA	NA	NA	NA	NA	NA	NA	NA	NA	NA	NA
medicae	Smed_1345	Chr	hypothetical protein					0	1428775	0	180	0	0	0	0	0	1	0	NA	NA	NA	NA	0	0	0	0	0	0	NA	NA	NA	NA	NA	NA	NA	NA	NA	NA	NA	NA	NA	NA	NA	NA	NA	NA	NA	NA	NA
medicae	Smed_1346	Chr	hypothetical protein					0	1429222	0	2382	0	0	0	0	0	1	0	NA	NA	NA	NA	0	0	0	0	0	0	NA	NA	NA	NA	NA	NA	NA	NA	NA	NA	NA	NA	NA	NA	NA	NA	NA	NA	NA	NA	NA
medicae	Smed_1347	Chr	hypothetical protein					0	1431835	0	186	0	0	0	0	0	1	0	NA	NA	NA	NA	0	0	0	0	0	0	NA	NA	NA	NA	NA	NA	NA	NA	NA	NA	NA	NA	NA	NA	NA	NA	NA	NA	NA	NA	NA
medicae	Smed_1348	Chr	phage integrase family protein					0	1432667	0	1176	1134	1134	0	0	0	1	0	0	0	NA	NA	43.2247	12.7298	9.84848	0	0	0	NA	NA	NA	NA	NA	NA	NA	NA	NA	NA	NA	NA	NA	NA	NA	NA	NA	NA	NA	NA	NA
medicae	Smed_1349	Chr						0	1434057	1	78	78	78	2	0	2	2	0.53	0.0085	0.0136	1.758	NA	62.6389	15.3611	8	2	0	0	NA	NA	NA	NA	NA	NA	NA	NA	NA	NA	NA	NA	NA	NA	NA	NA	NA	NA	NA	NA	NA
medicae	Smed_1350	Chr						0	1434308	1	171	171	171	2	0	2	2	0.41	0.0039	0.0048	0.688	NA	127.722	40.2778	31.25	1	1	0.00822139	NA	NA	NA	NA	NA	NA	NA	NA	NA	NA	NA	NA	NA	NA	NA	NA	NA	NA	NA	NA	NA
medicae	Smed_1351	Chr	hypothetical protein					0	1434625	1	285	285	285	4	2	4	5	0.79	0.0046	0.004	-0.459	NA	217.778	63.4722	49	2	2	0.0104341	NA	NA	NA	NA	NA	NA	NA	NA	NA	NA	NA	NA	NA	NA	NA	NA	NA	NA	NA	NA	NA
medicae	Smed_1352	Chr	conserved hypothetical unknown transmembrane protein					0	1435313	1	165	165	165	0	0	0	1	0	0	0	NA	NA	121	41	34	0	0	0	NA	NA	NA	NA	NA	NA	NA	NA	NA	NA	NA	NA	NA	NA	NA	NA	NA	NA	NA	NA	NA
medicae	Smed_1353	Chr	SOS-response transcriptional repressor LexA( EC:3.4.21.88 )	LexA repressor	K	lexA	Transcription	0	1435710	1	717	717	717	0	0	0	1	0	0	0	NA	NA	549.833	164.167	128	0	0	0	12	91	0	0	NA	NA	SMc01183	NA	NA	546.8	164.2	533.8	162.2	12	78	717	0	97	19	0	0
medicae	Smed_1354	Chr	hypothetical protein	hypothetical protein	Q		Secondary metabolites biosynthesis transport and catabolism	0	1436794	1	1081	1081	1080	3	1	3	4	0.56	0.0009	0.0008	-0.379	-2.568	747	288	237.917	2	1	0.00114979	157	30	2	1	0.346	187	SMc01182	0.506	0.382	741.7	285.9	753	280.1	135	21	1080	0	168	41	3	0
medicae	Smed_1355	Chr	putative transmembrane protein	putative transmembrane protein	X		Not in COGs	0	1438134	1	354	354	354	3	2	3	3	0.62	0.0028	0.0024	-0.429	0.52	275.139	75.8611	56	0	3	0.0130952	22	42	0	3	0.296	NA	SMc01181	-0.656	0	274.1	75.5	264.3	72.3	17	33	348	0	57	18	3	0
medicae	Smed_1356	Chr	hypothetical protein	hypothetical protein	X		Not in COGs	0	1438523	1	321	321	321	0	0	0	1	0	0	0	NA	NA	241.5	76.5	61	0	0	0	11	33	0	0	NA	NA	SMc01180	NA	NA	238.2	75.6	218.9	70.8	9	32	294	0	43	5	0	0
medicae	Smed_1357	Chr	hypothetical protein					0	1439107	1	353	353	351	10	10	10	3	0.46	0.0096	0.005	-2.004	NA	248.434	77.6793	60.6061	7	3	0.0127887	NA	NA	NA	NA	NA	NA	NA	NA	NA	NA	NA	NA	NA	NA	NA	NA	NA	NA	NA	NA	NA
medicae	Smed_1358	Chr	beta-lactamase domain protein					0	1439512	1	2065	2065	2063	14	7	14	8	0.95	0.0024	0.0024	0.002	NA	1120.2	353.57	274.75	7	6	0.00593031	NA	NA	NA	NA	NA	NA	NA	NA	NA	NA	NA	NA	NA	NA	NA	NA	NA	NA	NA	NA	NA
medicae	Smed_1359	Chr	hypothetical protein					0	1441636	0.9804965	564	564	564	4	2	4	4	0.98	0.0025	0.0024	-0.193	NA	282.842	112.658	99.6591	3	1	0.00313768	NA	NA	NA	NA	NA	NA	NA	NA	NA	NA	NA	NA	NA	NA	NA	NA	NA	NA	NA	NA	NA
medicae	Smed_1360	Chr	small multidrug resistance protein	putative multidrug transmembrane resistance signal peptide protein	P		Inorganic ion transport and metabolism	0	1442494	1	345	345	345	4	0	4	3	0.83	0.0041	0.0055	1.347	-0.435	198.5	67.8636	59.7197	2	2	0.0102397	16	31	2	2	0.323	47	SMc01179	-0.16	1.938	201.1	68.8	233.3	81.9	16	29	345	0	48	2	4	0
medicae	Smed_1361	Chr	small multidrug resistance protein	putative multidrug transmembrane resistance signal peptide protein	P		Inorganic ion transport and metabolism	0	1442835	1	327	327	327	1	0	1	2	0.53	0.001	0.0016	1.381	0.338	239.778	84.2222	72	1	0	0	7	36	1	0	0.182	NA	SMc01178	0.163	NA	239.6	84.4	236.4	84.6	5	36	327	0	43	3	1	0
medicae	Smed_1362	Chr	short-chain dehydrogenase reductase SDR	putative oxidoreductase protein	I		Lipid transport and metabolism	0	1443149	1	849	849	849	7	2	7	5	0.82	0.0027	0.0028	0.103	0.362	637.25	208.75	166.5	4	3	0.00475889	38	79	4	3	0.132	119	SMc01175	-0.104	2.772	633.2	206.8	629.5	204.5	36	71	849	0	114	11	7	0
medicae	Smed_1363	Chr	Pyridoxal-5'-phosphate-dependent protein beta subunit( EC:2.5.1.47 )	cysteine synthase A	E	cysK2	Amino acid transport and metabolism	0	1444310	1	1041	1041	1041	2	2	2	2	0.17	0.0006	0.0003	-1.451	-3.72	788.278	249.722	202	0	2	0.00265206	13	87	0	2	0.76	NA	SMc01174	-0.87	0	786.4	248.6	803.2	252.3	12	81	1041	0	96	17	2	0
medicae	Smed_1364	Chr	Threonyl alanyl tRNA synthetase SAD	hypothetical protein	R		General function prediction only	0	1445358	1	750	750	750	5	0	5	6	0.88	0.0022	0.0028	0.935	0.855	581.287	165.713	124.833	2	3	0.00599481	31	62	2	3	0.34	93	SMc01173	-0.267	1.333	578.4	165.6	573.3	167.3	31	58	750	0	89	14	5	0
medicae	Smed_1365	Chr	Rhodanese domain protein( EC:2.8.1.2 )	putative thiosulfate sulfurtransferase protein	P	sseA	Inorganic ion transport and metabolism	0	1446142	1	864	864	864	6	2	6	6	0.85	0.0023	0.0023	-0.004	-0.073	658.944	202.056	162.75	6	0	0	56	81	6	0	0.006	NA	SMc01172	0.409	NA	641.4	195.6	640.1	190.9	50	74	864	0	131	19	6	0
medicae	Smed_1366	Chr	GCN5-related N-acetyltransferase	hypothetical protein	K		Transcription	0	1447011	1	564	564	564	3	2	3	4	0.56	0.0018	0.0011	-1.179	0.625	433.889	127.111	97.8333	2	1	0.00260512	16	45	2	1	0.169	62	SMc01171	-0.071	5.625	431.8	126.2	429	126	15	43	564	1	58	12	3	0.017
medicae	Smed_1367	Chr	protein of unknown function DUF1203	hypothetical protein	X		Not in COGs	0	1447689	1	468	468	468	3	0	3	3	0.71	0.0021	0.0031	1.573	0.629	355.778	109.222	83.25	1	2	0.00606359	29	47	1	2	0.446	76	SMc01170	-0.285	0.81	350	106	345.9	104.1	25	44	468	0	74	9	3	0
medicae	Smed_1368	Chr	alanine dehydrogenase( EC:1.4.1.1 )	alanine dehydrogenase oxidoreductase protein	E	ald	Amino acid transport and metabolism	0	1448206	1	1119	1119	1119	2	1	2	3	0.44	0.0006	0.0005	-0.382	0.609	836.222	279.778	232.75	1	1	0.00118358	11	109	1	1	0.179	120	SMc01169	-0.408	9.909	834.3	278.7	823.6	273.8	11	97	1119	0	113	22	2	0
medicae	Smed_1369	Chr	putative transcriptional regulator AsnC family	putative transcription regulator protein	K		Transcription	0	1449480	1	462	462	462	3	1	3	4	0.71	0.0022	0.0021	-0.028	-1.284	354.722	104.278	78.75	0	3	0.00952665	6	47	0	3	0.707	NA	SMc01168	-0.887	0	354.6	104.4	350.2	102.6	6	43	462	0	52	11	3	0
medicae	Smed_1372	Chr	hypothetical protein	hypothetical protein	S		Function unknown	0	1452142	1	321	321	321	4	0	4	3	0.68	0.0041	0.0051	0.828	-0.312	245.972	72.0278	56	1	3	0.0137921	11	25	1	3	0.43	36	SMc00935	-0.444	0.758	244	71	240.2	68.8	11	21	321	0	35	7	4	0
medicae	Smed_1373	Chr	threonine dehydratase( EC:4.3.1.19 )	threonine dehydratase	E	ilvA	Amino acid transport and metabolism	0	1452527	1	1248	1248	1248	4	0	4	4	0.71	0.0011	0.0012	0.546	0.902	952.056	292.944	230	1	3	0.00339115	29	120	1	3	0.414	149	SMc00936	-0.555	1.379	948.2	290.8	923.5	282.4	24	101	1248	1	143	36	4	0.007
medicae	Smed_1374	Chr	cation transporter	TRK system potassium uptake transmembrane protein	P	trkH	Inorganic ion transport and metabolism	0	1453934	1	1455	1455	1455	3	0	3	4	0.65	0.0007	0.0007	0.072	0.719	1092.04	359.963	298.167	2	1	0.000919926	33	175	2	1	0.068	208	SMc00937	-0.175	10.606	1090.1	358.9	1083.4	353.6	32	165	1455	0	203	17	3	0
medicae	Smed_1375	Chr	hypothetical protein	hypothetical protein	X		Not in COGs	0	1455468	1	591	591	591	4	1	4	4	0.56	0.0022	0.0022	-0.097	0.886	453.222	134.778	103.167	3	1	0.00245693	30	56	3	1	0.122	86	SMc00938	0.099	5.6	450.4	134.6	441	132	30	50	591	1	83	10	4	0.012
medicae	Smed_1376	Chr	hypothetical protein					0	1456374	1	195	195	195	1	0	1	2	0.48	0.0017	0.0025	1.066	NA	146.778	45.2222	35	0	1	0.00732249	NA	NA	NA	NA	NA	NA	NA	NA	NA	NA	NA	NA	NA	NA	NA	NA	NA	NA	NA	NA	NA
medicae	Smed_1377	Chr	conserved hypothetical signal peptide protein					0	1456913	1	219	219	219	5	0	5	4	0.82	0.0076	0.0093	0.868	NA	171.903	43.3472	29.75	3	2	0.0152785	NA	NA	NA	NA	NA	NA	NA	NA	NA	NA	NA	NA	NA	NA	NA	NA	NA	NA	NA	NA	NA
medicae	Smed_1378	Chr	hypothetical protein					0	1457247	1	240	240	240	2	0	2	2	0.3	0.0028	0.0025	-0.248	NA	171.889	65.1111	56	0	2	0.0101715	NA	NA	NA	NA	NA	NA	NA	NA	NA	NA	NA	NA	NA	NA	NA	NA	NA	NA	NA	NA	NA
medicae	Smed_1379	Chr	DGPFAETKE family protein	hypothetical protein	S		Function unknown	0	1457567	1	390	390	390	3	0	3	4	0.8	0.0025	0.0029	0.422	-0.347	295.083	92.6667	71.8333	2	1	0.00357345	15	49	2	1	0.142	64	SMc00939	-0.099	6.533	292.2	92.5	281.8	90.3	14	44	389	0	64	9	3	0
medicae	Smed_1380	Chr	hypothetical protein					0	1458118	1	288	288	288	1	0	1	2	0.3	0.0011	0.0011	-0.195	NA	220	65	51	1	0	0	NA	NA	NA	NA	NA	NA	NA	NA	NA	NA	NA	NA	NA	NA	NA	NA	NA	NA	NA	NA	NA
medicae	Smed_1381	Chr	hypothetical protein					0	1458533	1	258	258	258	1	0	1	2	0.41	0.0013	0.0016	0.541	NA	197.444	57.5556	41	1	0	0	NA	NA	NA	NA	NA	NA	NA	NA	NA	NA	NA	NA	NA	NA	NA	NA	NA	NA	NA	NA	NA
medicae	Smed_1382	Chr	hypothetical protein	hypothetical protein	X		Not in COGs	0	1458843	1	219	219	219	1	1	1	2	0.17	0.0015	0.0008	-1.141	0.338	167.292	48.7083	35.0833	0	1	0.00679841	3	20	0	1	0.875	NA	SMc00941	-0.87	0	167.3	48.7	167	49	3	20	219	0	23	2	1	0
medicae	Smed_1383	Chr	hypothetical protein	hypothetical protein	X		Not in COGs	0	1459146	1	243	243	243	0	0	0	1	0	0	0	NA	NA	189.111	50.8889	38	0	0	0	3	12	0	0	NA	NA	SMc00942	NA	NA	189.2	50.8	190.1	49.9	3	12	243	0	15	0	0	0
medicae	Smed_1384	Chr	flavoprotein WrbA	TrpR binding protein WrbA	R	wrbA1	General function prediction only	0	1459704	1	603	603	603	1	0	1	2	0.48	0.0005	0.0008	1.066	-1.082	451.111	148.889	125	0	1	0.00222407	10	58	0	1	0.855	NA	SMc00943	-0.853	0	448.9	147.9	439.5	145	9	54	600	0	66	14	1	0
medicae	Smed_1385	Chr	molybdopterin binding domain	hypothetical protein	R		General function prediction only	0	1460469	1	762	762	762	4	2	4	4	0.64	0.0017	0.0017	-0.057	0.057	583.593	175.407	139.917	4	0	0	32	56	4	0	0.021	NA	SMc00944	0.364	NA	583.5	175.5	568.2	172.8	28	53	762	0	84	15	4	0
medicae	Smed_1386	Chr	Xanthine phosphoribosyltransferase( EC:2.4.2.22 )	xanthine-guanine phosphoribosyltransferase	F	gpt	Nucleotide transport and metabolism	0	1461420	1	498	498	498	1	0	1	2	0.41	0.0007	0.0008	0.541	0.609	383.778	111.222	87	0	1	0.00297728	3	48	0	1	0.942	NA	SMc00945	-0.941	0	381.1	110.9	381.3	110.7	0	44	498	0	48	9	1	0
medicae	Smed_1387	Chr	carbohydrate kinase YjeF related protein	hypothetical protein	S		Function unknown	0	1461949	1	1473	1473	1473	8	1	8	6	0.88	0.0018	0.0021	0.689	0.12	1097.61	372.389	314.417	4	4	0.00355692	92	169	4	4	0.196	261	SMc00946	-0.148	1.837	1086.6	368.6	1078.1	371.7	87	151	1473	0	253	38	8	0
medicae	Smed_1388	Chr	nitrogen regulatory protein P-II	nitrogen regulatory protein PII	E	glnB	Amino acid transport and metabolism	0	1463770	1	339	339	339	0	0	0	1	0	0	0	NA	NA	262.222	73.7778	55	0	0	0	1	26	0	0	NA	NA	SMc00947	NA	NA	262.1	73.9	261	74.4	1	22	339	0	23	5	0	0
medicae	Smed_1389	Chr	glutamine synthetase type I( EC:6.3.1.2 )	glutamine synthetase I protein	E	glnA	Amino acid transport and metabolism	0	1464190	1	1410	1410	1410	5	1	5	4	0.64	0.0012	0.0011	-0.38	-0.429	1102.22	304.778	229	1	4	0.00434598	7	96	1	4	0.281	103	SMc00948	-0.732	3.429	1100.2	303.9	1095.4	303	7	91	1410	0	102	14	5	0
medicae	Smed_1390	Chr	hemimethylated DNA binding protein	hypothetical protein	S		Function unknown	0	1465780	1	330	330	330	0	0	0	1	0	0	0	NA	NA	263.667	63.3333	41	0	0	0	8	19	0	0	NA	NA	SMc00949	NA	NA	261.7	62.3	261.5	62.2	8	19	330	0	27	2	0	0
medicae	Smed_1391	Chr	ABC transporter related( EC:3.6.3.34 )					0	1466267	1	780	780	780	3	1	3	4	0.71	0.0013	0.0014	0.422	NA	590.056	186.944	147.917	2	1	0.00177132	NA	NA	NA	NA	NA	NA	NA	NA	NA	NA	NA	NA	NA	NA	NA	NA	NA	NA	NA	NA	NA
medicae	Smed_1392	Chr	transport system permease protein					0	1467056	1	1032	1032	1032	4	0	4	4	0.76	0.0013	0.002	1.834	NA	751.806	277.194	233.667	3	1	0.00119461	NA	NA	NA	NA	NA	NA	NA	NA	NA	NA	NA	NA	NA	NA	NA	NA	NA	NA	NA	NA	NA
[truncated: 17,366 more rows]
